# Supplementary material for: Ghost-rocks’ microbiota: metagenomic insights into their influence on the biogeochemistry of karstic cave and groundwater
Source: FEMS Microbiol Ecol. 2026 Jun 10;102(6):fiag047. doi: 10.1093/femsec/fiag047 (PMC13264449; doi:10.1093/femsec/fiag047)
Supplement: fiag047_Supplemental_Files [file fiag047_supplemental_files.zip]

Archive with 2 entries (2 files):
- Supplementary_images.docx
- supplementary_tabs.xlsx
