# Supplementary material for: Ghost-rocks’ microbiota: metagenomic insights into their influence on the biogeochemistry of karstic cave and groundwater
Source: FEMS Microbiol Ecol. 2026 Jun 10;102(6):fiag047. doi: 10.1093/femsec/fiag047 (PMC13264449; doi:10.1093/femsec/fiag047)
Supplement: fiag047_Supplemental_Files [file fiag047_supplemental_files.zip › supplementary_tabs.xlsx]

## Sheet: supplementary_tabS1
Cave	Sample Name for ICP-MS analyses2	Sample Type	Corresponding sample name for metagenomics	DNA concentration (ng/µL)	filter size	Number of forward reads (Mbp)	Average coverage (Nonpareil3)	Actual sequencing effort in Gbp (Nonpareil3)	Sequencing effort required in Gbp (Nonpareil3)	diversity (Nonpareil3)
Glover’s Cave	GC-W1	groundwater	W_GC3	2.14	3 µm	26.9	0.419526	4002352617	306865047028	22.3755
Glover’s Cave	GC-W2	groundwater	W_GC02	0.538	0.2 µm	32.9	0.708463	4896373067	505814129294	18.7326
Glover’s Cave	GC-W3	groundwater	naa	na	na	na	na	na	na	na
Fault Cave	FC-W1	groundwater	W_FC3	bdlb	3 µm	na	na	na	na	na
Fault Cave	FC-W2	groundwater	W_FC02	8.2	0.2 µm	20.8	0.565142	3090965603	863960178222	20.7005
Fault Cave	FC-W3	groundwater	na	na	na	na	na	na	na	na
Sterkfontein Cave	SC-W1	groundwater	W_SL3	7.32	3 µm	25.4	0.506974	3775658203	155991345856	21.7995
Sterkfontein Cave	SC-W2	groundwater	W_SL02	2.52	0.2 µm	21.1	0.470308	3153150686	314425413080	21.7892
Sterkfontein Cave	SC-W3	groundwater	na	na	na	na	na	na	na	na
Sterkfontein Cave	SC-D1	dolomite	na	na	na	na	na	na	na	na
Sterkfontein Cave	SC-D2	dolomite	na	na	na	na	na	na	na	na
Fault Cave	FC-G1	ghost-rock	na	na	na	na	na	na	na	na
Fault Cave	FC-G2	ghost-rock	na	na	na	na	na	na	na	na
Fault Cave	FC-G3	ghost-rock	na	na	na	na	na	na	na	na
Fault Cave	FC-G4	ghost-rock	na	na	na	na	na	na	na	na
Fault Cave	FC-G5	ghost-rock	R_FC1	0.042-0.109	na	23.4	0.576724	3489009110	89259694379	21.3312
Fault Cave	FC-G6	ghost-rock	R_FC2	0.061-0.141	na	22.5	0.521064	3349787161	156682412662	21.5758
Glover’s Cave	GC-G11	ghost-rock	R_GC1	bdl	na	na	na	na	na	na
Sterkfontein Cave	SC-G11	ghost-rock	R_SL1	0.018-0.127	na	24	0.653322	3584475294	85347172820	20.6654
Sterkfontein Cave	SC-C1	chert	na	na	na	na	na	na	na	na
Fault Cave	FC-C1	chert	na	na	na	na	na	na	na	na
Fault Cave	FC-C2	chert	na	na	na	na	na	na	na	na
Fault Cave	FC-C3	chert	na	na	na	na	na	na	na	na
1 No chemistry data
2 all samples used for elemental analysis were groundwaters filtrated at 0,2µm.
a not applicable
b below detection limit

## Sheet: supplementary_tabS2
Sample name	Sample Type	Na		Mg		Si		K		Ca		Cr		Mn		Fe		Co		Ni		Cu		Zn		As		Sr		Ba		Pb		U		Ti
Name		ppm	RSD %	ppm	RSD %	ppm	RSD %	ppm	RSD %	ppm	RSD %	ppm	RSD %	ppm	RSD %	ppm	RSD %	ppm	RSD %	ppm	RSD %	ppm	RSD %	ppm	RSD %	ppm	RSD %	ppm	RSD %	ppm	RSD %	ppm	RSD %	ppm	RSD %	ppm	RSD %
GC-W1	groundwater	15.4177	0.154345	32.7676	0.433682	6.18099	0.196402	0.738508	0.621176	53.5	0.713057	0.00409061	0.845053	bdla	N/Ab	0.0013249	3.58888	0.000807331	2.87457	2.47339e-05	72.6545	1.07053e-05	119.621	0.000188212	26.0906	0.000132741	52.2829	0.0236934	1.48402	3.35155e-05	17.4732	4.79638e-05	7.28596	7.65577e-05	2.42564	1.31427e-05	935.689
GC-W2	groundwater	15.5265	0.0988241	33.0084	0.25798	6.23078	0.425467	0.74991	1.58106	54.08	0.858001	0.00406691	2.27793	bdl	N/A	0.000510523	7.99519	0.000797301	3.45924	1.65664e-05	186.635	1.0073e-05	213.199	0.000197111	50.6671	0.00010733	50.916	0.024146	0.279969	3.40164e-05	38.1635	2.09983e-05	11.8226	7.68129e-05	3.27468	0.00011602	140.569
GC-W3	groundwater	15.7655	0.243817	33.6538	0.547562	6.34285	0.309742	0.75719	0.363435	55.0065	0.285098	0.0041898	0.500103	bdl	N/A	0.000233251	25.6512	0.000820343	1.67607	2.06443e-05	161.222	1.24337e-05	79.647	0.000133468	59.2786	8.03811e-05	67.9407	0.024631	0.241198	3.98883e-05	23.0598	6.46982e-05	2.8738	7.61319e-05	3.24876	bdl	N/A
FC-W1	groundwater	38.7036	0.65175	55.1369	0.463618	6.73902	0.547447	1.62794	0.598895	93.7429	0.821167	0.00511614	2.74304	bdl	N/A	7.1115e-05	129.801	0.00359379	0.47672	5.08987e-05	54.0438	1.41295e-05	73.8546	0.000134997	43.4392	0.000910039	8.26667	0.0549353	0.0211185	0.000286896	4.27253	6.97224e-05	1.04958	8.07627e-05	1.65643	8.80929e-05	54.5979
FC-W2	groundwater	38.6327	0.29034	54.6774	0.73822	6.72376	0.843219	1.62395	0.402177	93.5042	0.446307	0.00500937	1.83443	2.82001e-05	151.147	0.000295125	32.327	0.00359833	0.725793	3.75252e-05	126.17	3.79088e-05	45.5858	0.000403018	32.8253	0.000870866	7.55167	0.054357	1.40175	0.000321563	1.52521	9.08757e-05	1.95707	7.62027e-05	1.65507	bdl	N/A
FC-W3	groundwater	38.5752	0.45607	54.4343	0.548896	6.79217	0.196	1.62399	0.382647	92.505	0.148088	0.00509423	2.30382	bdl	N/A	0.000271567	22.174	0.00356653	0.593945	4.99815e-05	62.1537	2.68399e-05	48.3592	2.33067e-05	130.391	0.000818088	17.4495	0.054107	0.99945	0.000309574	4.04927	8.88138e-05	4.8003	7.98235e-05	3.84421	0.00012564	206.523
SC-W1	groundwater	37.2823	0.167243	53.216	0.360668	6.78782	0.198417	1.542	1.25661	88.7861	0.470785	0.00496454	0.724855	0.000297311	10.8293	0.000160794	48.9866	0.00314561	1.06102	0.000254168	5.5303	4.73413e-05	25.2518	0.000884406	3.73012	0.000983905	6.36029	0.0484179	0.139974	9.1445e-05	7.51766	4.99788e-05	3.18125	8.10076e-05	2.49027	2.35886e-05	508.326
SC-W2	groundwater	36.9584	0.329734	53.1332	0.23333	6.75353	0.399554	1.52653	0.421868	88.6098	0.598404	0.00500891	2.66888	0.000184688	27.2574	0.000469058	10.1594	0.0031772	1.95719	0.000257891	5.84451	2.90916e-05	43.3437	0.000846593	5.90947	0.000931838	15.5289	0.048304	0.505478	0.00011087	7.06712	0.00017375	3.75194	8.45967e-05	2.85681	9.97876e-05	142.593
SC-W3	groundwater	36.8904	0.449317	53.0284	0.397973	6.73336	0.220851	1.51683	0.34742	88.0683	0.267441	0.00505415	1.72576	0.00021561	17.9784	0.000538788	9.4874	0.00315767	2.21776	0.000243636	24.3105	2.32857e-05	46.6182	0.000757698	12.8636	0.0010265	8.88265	0.0485275	0.455206	9.12547e-05	5.98056	0.000197	2.5385	7.99338e-05	1.86934	0.000151116	89.188
SC-D1	dolomite	88	0.44811	112000	0.533924	25.1	16.565	610	0.540541	191000	0.444183	3.53	1.18031	2390	0.778886	2010	0	0.151	0.173869	0.927	0.173869	0.599	0.46729	1.66	0.478638	0.475	7.53191	11.7	0.698486	15.6	0.629126	0.453	0.956832	0.0323	1.45443	36.1767	0.264311
SC-D2	dolomite	101	0.44811	112000	0.533924	52.7	16.565	164	0.540541	201000	0.444183	1.09	1.18031	2530	0.778886	2040	0	0.273	0.173869	2.17	0.173869	0.477	0.46729	0.519	0.478638	0.392	7.53191	11.3	0.698486	7.43	0.629126	0.614	0.956832	0.0197	1.45443	10.8144	0.264311
FC-G1	ghost-rock	221	0.44811	8690	0.533924	1820	16.565	12700	0.540541	8740	0.444183	58.4	1.18031	31400	0.778886	29000	0	28.9	0.173869	119	0.173869	19.4	0.46729	79.5	0.478638	51.9	7.53191	7.22	0.698486	405	0.629126	6.86	0.956832	0.494	1.45443	603.645	0.264311
FC-G2	ghost-rock	193	0.44811	6740	0.533924	1670	16.565	10800	0.540541	6610	0.444183	44.6	1.18031	30100	0.778886	23000	0	18.5	0.173869	115	0.173869	17.9	0.46729	92.1	0.478638	44.5	7.53191	9.74	0.698486	611	0.629126	5.76	0.956832	0.399	1.45443	716.6	0.264311
FC-G3	ghost-rock	180	0.44811	4100	0.533924	1440	16.565	10000	0.540541	3020	0.444183	58	1.18031	21300	0.778886	14100	0	6.09	0.173869	69.9	0.173869	14.1	0.46729	60.7	0.478638	41.5	7.53191	9.58	0.698486	432	0.629126	4.05	0.956832	0.44	1.45443	594.801	0.264311
FC-G4	ghost-rock	236	0.44811	12300	0.533924	1660	16.565	11500	0.540541	16400	0.444183	31.5	1.18031	38000	0.778886	21100	0	10.5	0.173869	115	0.173869	25.2	0.46729	75.9	0.478638	55.2	7.53191	15.5	0.698486	624	0.629126	4.7	0.956832	0.399	1.45443	546.333	0.264311
FC-G5	ghost-rock	371	0.44811	8070	0.533924	1930	16.565	17200	0.540541	12100	0.444183	111	1.18031	25100	0.778886	22300	0	16.7	0.173869	91.9	0.173869	21.7	0.46729	164	0.478638	24.3	7.53191	9.28	0.698486	245	0.629126	8.18	0.956832	0.633	1.45443	618.843	0.264311
FC-G6	ghost-rock	1070	0.44811	7720	0.533924	1080	16.565	17300	0.540541	6650	0.444183	80.7	1.18031	11600	0.778886	11100	0	7.27	0.173869	22.3	0.173869	17.1	0.46729	33.9	0.478638	44	7.53191	12.3	0.698486	274	0.629126	4.26	0.956832	0.663	1.45443	905.117	0.264311
SC-C1	chert	74.8	0.44811	36800	0.533924	16.1	16.565	858	0.540541	62500	0.444183	6.31	1.18031	1070	0.778886	2170	0	0.712	0.173869	2.97	0.173869	1.35	0.46729	1.94	0.478638	0.491	7.53191	4.58	0.698486	20.4	0.629126	0.138	0.956832	0.0385	1.45443	41.2304	0.264311
FC-C1	chert	94.2	0.44811	3870	0.533924	0	16.565	6610	0.540541	269	0.444183	24.5	1.18031	22.2	0.778886	207	0	0.409	0.173869	6.95	0.173869	2.26	0.46729	0.27	0.478638	0.58	7.53191	0.412	0.698486	45.5	0.629126	0.372	0.956832	0.169	1.45443	289.498	0.264311
FC-C2	chert	97.4	0.44811	12000	0.533924	0	16.565	4640	0.540541	18500	0.444183	12.2	1.18031	458	0.778886	572	0	0.479	0.173869	3.6	0.173869	1.77	0.46729	1.25	0.478638	1.18	7.53191	2.06	0.698486	38.8	0.629126	0.364	0.956832	0.104	1.45443	111.735	0.264311
FC-C3	chert	17.5	0.44811	170	0.533924	0	16.565	355	0.540541	6230	0.444183	4.1	1.18031	71.9	0.778886	178	0	0.0572	0.173869	1.38	0.173869	0.398	0.46729	0.531	0.478638	0.138	7.53191	0.537	0.698486	9.62	0.629126	0.13	0.956832	0.00725	1.45443	4.40992	0.264311
a below detection limit
b not applicable

## Sheet: supplementary_tabS3
NCBI_accession	MAG_name	gtdbtk_taxonomy	checkm_completness(%)	checkm_contamination(%)	N50 (bp)	genome_size (bp)	normalized bin coverage W_FC02	normalized bin coverage W_GC02	normalized bin coverage W_GC3	normalized bin coverage W_SL02	normalized bin coverage W_SL3	normalized bin coverage R_FC1	normalized bin coverage R_FC2	normalized bin coverage R_SL1	mean normalized coverage for water	mean normalized coverage for rocks
JBQTIP000000000	SAR1	d__Bacteria;p__Actinobacteriota;c__UBA4738;o__UBA4738;f__HRBIN12;g__;s__	94.87	2.56	9338	1710067	0.0246372	0.00191759	0.0328842	0.00940387	0.010941	0.0347903	0.00756737	1.9559	0.0159567	0.666086
JBQTIW000000000	SAR104	d__Bacteria;p__Gemmatimonadota;c__Gemmatimonadetes;o__Gemmatimonadales;f__Gemmatimonadaceae;g__SCN-70-22;s__	94.51	1.3	60637	4342585	0.00383478	0.00141112	0.160986	0.00870594	0.0322906	0.118632	1.88686	0.0324638	0.0414458	0.679319
JBQTIH000000000	SAR106	d__Bacteria;p__Proteobacteria;c__Gammaproteobacteria;o__Burkholderiales;f__SG8-39;g__SCGC-AG-212-J23;s__	95.44	4.95	214901	4316722	0.137592	0.00658503	0.0560956	0.0313319	0.028725	1.13185	0.469281	0.502614	0.052066	0.701249
JBQTHJ000000000	SAR11	d__Bacteria;p__Gemmatimonadota;c__Gemmatimonadetes;o__Gemmatimonadales;f__Gemmatimonadaceae;g__;s__	97.8	3.3	42458	2999357	0.00987286	0.00106736	0.0113036	0.0108592	0.0332723	2.46982	0.27011	0.0033971	0.0132751	0.914443
JBQTKC000000000	SAR110	d__Bacteria;p__Proteobacteria;c__Alphaproteobacteria;o__Rhizobiales;f__Beijerinckiaceae;g__Methylocella;s__	91.04	1.04	20415	2557133	0.00222079	0.0195865	0.141057	0.00200999	0.00494335	1.41873	0.0168005	0.152676	0.0339636	0.529401
JBQTIE000000000	SAR122	d__Bacteria;p__Acidobacteriota;c__Vicinamibacteria;o__Vicinamibacterales;f__UBA2999;g__JACCSI01;s__	95.51	4.27	79286	5996129	0.025362	0.0243882	0.778	0.0816188	0.389191	0.319463	0.14088	1.97804	0.259712	0.812793
JBQTJJ000000000	SAR125	d__Bacteria;p__Actinobacteriota;c__Acidimicrobiia;o__Acidimicrobiales;f__GCA-2861595;g__;s__	93.26	2.56	337536	2285077	0.0213229	0.00946569	0.0107956	0.00564423	0.00577063	2.51268	8.14871	0.0614164	0.0105998	3.57427
JBQTHP000000000	SAR13	d__Bacteria;p__Proteobacteria;c__Gammaproteobacteria;o__Steroidobacterales;f__Steroidobacteraceae;g__;s__	97.27	3	15601	2412013	0.0280037	0.00328595	0.0515192	0.00468391	0.0124119	2.74059	0.0166986	0.295225	0.0199809	1.0175
JBQTHZ000000000	SAR144	d__Bacteria;p__Chloroflexota;c__Limnocylindria;o__QHBO01;f__QHBO01;g__JACDBZ01;s__	95.83	0	17547	3634908	0.0275865	0.0324187	0.112546	0.0718927	0.118304	0.620238	1.84517	0.00984779	0.0725497	0.825087
JBQTHY000000000	SAR15	d__Bacteria;p__Nitrospirota;c__Nitrospiria;o__Nitrospirales;f__Nitrospiraceae;g__Nitrospira_F;s__	95.85	4.6	4823	2462267	0.0476888	0.0522055	1.9668	0.024809	0.0457855	0.875742	0.10611	0.555556	0.427457	0.512469
JBQTHT000000000	SAR156	d__Bacteria;p__Nitrospirota;c__Nitrospiria;o__Nitrospirales;f__Nitrospiraceae;g__;s__	96.53	3.69	28229	3991048	0.0522695	0.00132772	0.0263511	0.0732833	0.35978	0.476395	0.120375	0.653139	0.102602	0.416636
JBQTJS000000000	SAR16	d__Bacteria;p__Gemmatimonadota;c__Gemmatimonadetes;o__Gemmatimonadales;f__Gemmatimonadaceae;g__JABAQJ01;s__	92.31	3.3	47277	2481775	0.00889805	0.0122111	0.325694	0.00278718	0.00238927	1.62056	0.740475	3.5035	0.0703959	1.95485
JBQTJM000000000	SAR169	d__Bacteria;p__Proteobacteria;c__Gammaproteobacteria;o__JACCXJ01;f__JACCXJ01;g__JACCXJ01;s__	93.19	1.99	33860	2926288	0.00473548	0.00653282	0.0724417	0.0397797	0.155915	3.94433	0.0191687	0.128853	0.0558809	1.36412
JBQTHK000000000	SAR178	d__Bacteria;p__Gemmatimonadota;c__Gemmatimonadetes;o__Gemmatimonadales;f__Gemmatimonadaceae;g__SCN-70-22;s__	97.8	2.2	25840	6205972	0.0018294	0.000198813	0.00278663	0.00197178	0.00732822	0.723012	2.32777	0.00104704	0.00282297	1.01728
JBQTIF000000000	SAR189	d__Bacteria;p__Gemmatimonadota;c__Gemmatimonadetes;o__Gemmatimonadales;f__Gemmatimonadaceae;g__;s__	95.48	2.2	37910	508208	0.0293093	0.000669808	0.0269605	0.00225878	0.00659081	0.689898	0.0353869	1.54392	0.0131578	0.756401
JBQTKG000000000	SAR191	d__Bacteria;p__Proteobacteria;c__Alphaproteobacteria;o__Rhizobiales;f__Aestuariivirgaceae;g__Aestuariivirga;s__	90.32	1.71	22038	3190399	0.0161751	0.0027669	0.0561745	0.015099	0.0443542	0.991682	0.457065	7.96586	0.0269139	3.1382
JBQTGZ000000000	SAR200	d__Bacteria;p__Proteobacteria;c__Gammaproteobacteria;o__Burkholderiales;f__Burkholderiaceae;g__Limnobacter;s__Limnobacter sp002954425	99	0.35	7540	2517003	38.4837	44.885	1.13608	18.9177	2.16069	6.52816e-05	8.38226e-05	0.000352495	21.1166	0.0001672
JBQTJO000000000	SAR201	d__Bacteria;p__Gemmatimonadota;c__Gemmatimonadetes;o__Longimicrobiales;f__RSA9;g__;s__	92.61	4.4	70676	5991766	0.0441544	0.000442104	0.00315937	0.00803647	0.00344016	0.536201	0.662209	0.290433	0.0118465	0.496281
JBQTGT000000000	SAR205	d__Bacteria;p__Actinobacteriota;c__Acidimicrobiia;o__IMCC26256;f__PALSA-610;g__;s__	100	2.99	14596	3820143	0.00951219	0.000395321	0.00759394	0.00445343	0.00887118	1.18374	0.219455	2.01046	0.00616521	1.13788
JBQTHV000000000	SAR210	d__Bacteria;p__Gemmatimonadota;c__Gemmatimonadetes;o__Gemmatimonadales;f__GWC2-71-9;g__JABFSM01;s__	96.34	1.1	23106	5516753	0.00162687	0.00260379	0.0161864	0.000830499	0.00108423	0.167525	0.00423665	6.2561	0.00446635	2.14262
JBQTGX000000000	SAR211	d__Bacteria;p__Proteobacteria;c__Gammaproteobacteria;o__Burkholderiales;f__Burkholderiaceae;g__Acidovorax;s__Acidovorax delafieldii	99.18	3.62	16095	3064330	7.14752	1.15943	0.321375	1.33178	0.320207	0.00562066	0.00188953	0.00507509	2.05606	0.0041951
JBQTHM000000000	SAR213	d__Bacteria;p__Proteobacteria;c__Alphaproteobacteria;o__Micropepsales;f__Micropepsaceae;g__;s__	97.68	0.87	9524	2390865	0.0216856	0.00469541	0.0230399	0.00383335	0.00276862	0.160913	0.0978995	1.43531	0.0112046	0.564706
JBQTGU000000000	SAR216	d__Bacteria;p__Actinobacteriota;c__Acidimicrobiia;o__IMCC26256;f__PALSA-555;g__JACDBD01;s__	100	1.28	11549	3041547	0.0106006	0.00580192	0.037352	0.00618391	0.0101541	1.86592	0.052698	0.785453	0.0140185	0.901358
JBQTJF000000000	SAR238	d__Bacteria;p__Proteobacteria;c__Gammaproteobacteria;o__Burkholderiales;f__SG8-39;g__SCGC-AG-212-J23;s__	93.71	2.59	7621	2017289	0.0922627	0.0101761	0.0891953	0.0412507	0.0435466	1.60224	0.105349	0.439581	0.0552863	0.715723
JBQTHR000000000	SAR248	d__Bacteria;p__Actinobacteriota;c__UBA4738;o__CADDZG01;f__;g__;s__	96.58	0	11061	2573024	4.06718	3.10524	14.7795	3.17692	0.707248	0.00994532	6.80525	0.000304804	5.16722	2.27183
JBQTJR000000000	SAR252	d__Bacteria;p__Proteobacteria;c__Alphaproteobacteria;o__Sphingomonadales;f__Sphingomonadaceae;g__Allosphingosinicella;s__	92.39	0.91	11775	588835	0.0123237	0.000921586	0.00720366	0.00293328	0.00288783	0.893178	0.0395334	0.64429	0.00525401	0.525667
JBQTHS000000000	SAR253	d__Bacteria;p__Bacteroidota;c__Bacteroidia;o__Chitinophagales;f__Chitinophagaceae;g__JJ008;s__	96.55	0.29	9343	3146067	0.00156863	0.000225732	0.00327061	0.00362709	0.00642417	0.101695	0.160503	1.05116	0.00302325	0.437785
JBQTHO000000000	SAR255	d__Bacteria;p__Acidobacteriota;c__Blastocatellia;o__Pyrinomonadales;f__Pyrinomonadaceae;g__UBA11740;s__	97.44	1.14	7512	2769045	0.00965435	0.000430808	0.0112077	0.00316161	0.00411998	0.858892	0.200244	12.0095	0.00571489	4.35621
JBQTIM000000000	SAR259	d__Bacteria;p__Elusimicrobiota;c__Elusimicrobia;o__F11;f__FEN-1173;g__;s__	94.94	0	9532	3714636	0.00120858	0.000100685	0.000870813	0.000681014	0.0001925	1.56787	0.0372692	0.000465931	0.000610719	0.535201
JBQTJC000000000	SAR260	d__Bacteria;p__Proteobacteria;c__Alphaproteobacteria;o__Sphingomonadales;f__Sphingomonadaceae;g__Allosphingosinicella;s__	93.95	2.96	16387	707840	0.0141332	0.00125998	0.008555	0.00375489	0.00384356	0.498886	1.63309	0.0072262	0.00630933	0.713068
JBQTIC000000000	SAR263	d__Bacteria;p__Proteobacteria;c__Gammaproteobacteria;o__JACCXJ01;f__JACCXJ01;g__;s__	95.6	0.88	11836	2727877	0.00287686	0.0272105	1.38269	0.0113727	0.0409815	0.749789	0.00715175	1.75876	0.293027	0.838565
JBQTJK000000000	SAR269	d__Bacteria;p__Proteobacteria;c__Alphaproteobacteria;o__Caulobacterales;f__TH1-2;g__Terricaulis;s__	93.21	1.38	6292	3580132	0.00285883	0.000978568	0.0254846	0.0061355	0.0116508	0.732512	0.295391	1.2965	0.00942166	0.7748
JBQTIU000000000	SAR270	d__Bacteria;p__Proteobacteria;c__Alphaproteobacteria;o__CACIAM-22H2;f__CACIAM-22H2;g__JACQDQ01;s__	94.57	1.88	28815	3516514	0.044075	0.00160144	0.00904473	0.00901006	0.0072229	0.0122695	0.0215273	3.35056	0.0141908	1.12812
JBQTIK000000000	SAR28	d__Archaea;p__Thermoproteota;c__Nitrososphaeria;o__Nitrososphaerales;f__Nitrosopumilaceae;g__JACQFM01;s__	95.31	0.49	8087	2187637	0.12891	0.16565	0.648222	0.103212	0.0127445	0.0180013	0.0352012	1.02272	0.211747	0.358641
JBQTGV000000000	SAR286	d__Bacteria;p__ARS69;c__ARS69;o__ARS69;f__ARS69;g__;s__	100	1.1	5524	3420568	0.0166104	0.000992543	0.0168416	0.0243872	0.0783319	0.00516069	1.97257	0.0144645	0.0274327	0.664065
JBQTHU000000000	SAR289	d__Bacteria;p__Proteobacteria;c__Gammaproteobacteria;o__Burkholderiales;f__SG8-41;g__DSOT01;s__	96.45	1.14	26075	3254808	0.945531	0.0257647	0.0689482	0.155685	0.113352	1.56137	1.24435	0.235671	0.261856	1.0138
JBQTKH000000000	SAR292	d__Bacteria;p__Actinobacteriota;c__Acidimicrobiia;o__Acidimicrobiales;f__JACDCH01;g__VFJN01;s__	90.31	4.27	10892	3422697	0.00404036	0.00229346	0.0195951	0.0169859	0.0205647	0.822756	0.125814	0.787344	0.0126959	0.578638
JBQTHF000000000	SAR301	d__Bacteria;p__Actinobacteriota;c__Actinomycetia;o__Mycobacteriales;f__Pseudonocardiaceae;g__Actinokineospora;s__	98.06	2.01	6850	5839264	0.00294612	0.00467005	0.030695	0.0180482	0.0482436	0.0519293	4.88569	0.00144736	0.0209206	1.64635
JBQTJG000000000	SAR307	d__Bacteria;p__CSP1-3;c__CSP1-3;o__CSP1-3;f__CSP1-3;g__VGFA01;s__	93.52	3.15	5357	2008429	0.00827524	0.00238043	0.0849048	0.0254628	0.0765883	1.2326	0.0155472	0.581776	0.0395223	0.609975
JBQTJP000000000	SAR42	d__Bacteria;p__CSP1-3;c__CSP1-3;o__CSP1-3;f__CSP1-3;g__JACQHU01;s__	92.59	1.63	4942	2484392	0.039924	0.0079639	0.306029	0.0125917	0.00679778	0.233136	0.0232227	3.08825	0.0746613	1.11487
JBQTIN000000000	SAR43	d__Bacteria;p__Proteobacteria;c__Alphaproteobacteria;o__Sphingomonadales;f__Sphingomonadaceae;g__Allosphingosinicella;s__	94.94	1.14	45239	5483846	0.0141903	0.00215289	0.0126071	0.00649579	0.00531024	1.41792	0.492707	6.08888	0.00815127	2.6665
JBQTIG000000000	SAR44	d__Bacteria;p__Planctomycetota;c__PLA2;o__PLA2;f__PLA2;g__;s__	95.45	0.1	3488	3027400	0.0233888	0.00107135	0.0300531	0.0914044	0.344639	0.284444	2.88697	0.0320997	0.0981113	1.06784
JBQTHG000000000	SAR51	d__Archaea;p__Thermoproteota;c__Nitrososphaeria;o__Nitrososphaerales;f__Nitrosopumilaceae;g__Nitrosotenuis;s__	98.06	0.97	10828	1149381	0.986657	0.00863825	0.0396026	0.302123	0.0581627	0.248537	1.18393	0.0958556	0.279037	0.509441
JBQTIL000000000	SAR62	d__Bacteria;p__Planctomycetota;c__Planctomycetia;o__Planctomycetales;f__UBA10511;g__;s__	95.02	0	7627	945674	0.00196708	0.000669022	0.0132754	0.00117169	0.00393407	0.883963	0.00637173	1.26278	0.00420344	0.717705
JBQTGW000000000	SAR66	d__Bacteria;p__Actinobacteriota;c__Actinomycetia;o__Mycobacteriales;f__Pseudonocardiaceae;g__;s__	99.82	3.51	8763	524739	0.0112693	0.0125206	0.33389	0.0608979	0.162558	3.45415	2.23366	2.02919	0.116227	2.57233
JBQTKI000000000	SAR67	d__Bacteria;p__Proteobacteria;c__Gammaproteobacteria;o__Steroidobacterales;f__Steroidobacteraceae;g__SCUD01;s__	90.12	2.32	11322	7719695	0.0795077	0.0571271	1.48564	0.0401487	0.0974763	3.18771	1.08554	1.8901	0.35198	2.05445
JBQTJL000000000	SAR81	d__Archaea;p__Thermoplasmatota;c__SW-10-69-26;o__JACQPN01;f__;g__;s__	93.2	0.4	6850	618270	0.00143498	0.00110899	0.00194288	0.000154678	6.45263e-05	1.46015	0.00967641	0.000405027	0.000941211	0.490076
JBQTKF000000000	SAR87	d__Bacteria;p__Proteobacteria;c__Gammaproteobacteria;o__Steroidobacterales;f__Steroidobacteraceae;g__SCUD01;s__	90.65	1.91	3671	2163886	0.162909	0.0554637	1.37526	0.295753	0.871336	1.00109	1.196	0.453166	0.552145	0.883418
JBQTID000000000	SAR94	d__Bacteria;p__Gemmatimonadota;c__Gemmatimonadetes;o__Longimicrobiales;f__RSA9;g__;s__	95.6	4.6	17472	1566998	0.212737	0.000922151	0.00359432	0.00321782	0.000960045	0.647772	0.913519	0.0219702	0.0442863	0.527753
JBQTIS000000000	SAR99	d__Bacteria;p__Proteobacteria;c__Alphaproteobacteria;o__JAEULC01;f__JAEULC01;g__JAEULC01;s__	94.72	3.53	2760	2677668	0.0791736	0.049803	0.621359	0.0874086	0.143729	0.184348	0.348892	0.636838	0.196295	0.390026
JBQTIA000000000	SAW1	d__Bacteria;p__Proteobacteria;c__Alphaproteobacteria;o__Rhizobiales;f__Hyphomicrobiaceae;g__Hyphomicrobium;s__	95.78	1.35	5787	1592699	0.00347848	0.0183286	0.25381	0.382971	1.71469	0.00824623	0.0291007	0.0536411	0.474655	0.0303294
JBQTIV000000000	SAW101	d__Bacteria;p__Proteobacteria;c__Gammaproteobacteria;o__Burkholderiales;f__SG8-40;g__JACQAP01;s__	94.55	0.83	13844	1259628	0.00444886	0.00809252	0.669709	0.454979	1.23701	0.00389051	0.00721076	0.0117022	0.474849	0.00760115
JBQTJU000000000	SAW104	d__Bacteria;p__Proteobacteria;c__Gammaproteobacteria;o__Burkholderiales;f__Burkholderiaceae;g__Aquabacterium;s__Aquabacterium sp016195855	92.13	3.08	5160	4404319	0.313176	0.0592645	0.0525244	0.0300831	0.0127078	0.000451374	0.000439904	0.000739589	0.0935512	0.000543622
JBQTJV000000000	SAW11	d__Bacteria;p__Proteobacteria;c__Gammaproteobacteria;o__Burkholderiales;f__SG8-41;g__DSOT01;s__	91.84	3.31	4531	2378514	0.935201	0.00214355	0.00913911	0.158204	0.0685516	0.0131694	0.0883488	0.00488216	0.234648	0.0354668
JBQTKD000000000	SAW121	d__Bacteria;p__Actinobacteriota;c__Actinomycetia;o__Sporichthyales;f__Sporichthyaceae;g__;s__	90.95	1.32	2963	1769154	0.298759	0.35789	0.504913	0.652667	0.993113	0.183229	1.16715	1.24443	0.561468	0.864935
JBQTJD000000000	SAW132	d__Bacteria;p__Chloroflexota;c__Anaerolineae;o__Anaerolineales;f__UBA6663;g__DSNW01;s__	93.91	4.39	8229	3028774	0.0105666	0.00160136	0.0790037	0.347967	1.51788	0.00152816	0.133074	0.0140516	0.391404	0.0495513
JBQTJH000000000	SAW133	d__Bacteria;p__Proteobacteria;c__Gammaproteobacteria;o__Nevskiales;f__Nevskiaceae;g__Panacagrimonas;s__	93.48	1.07	102140	5046692	0.398236	0.168374	0.161068	0.247678	0.1494	0.0129388	0.0461571	0.0561324	0.224951	0.0384094
JBQTHX000000000	SAW134	d__Archaea;p__Thermoproteota;c__Nitrososphaeria;o__Nitrososphaerales;f__Nitrosopumilaceae;g__UBA8516;s__	96.12	0	11138	3171645	0.216933	1.39997	11.387	1.26766	1.00453	0.00188134	0.127729	0.0667374	3.05521	0.0654493
JBQTJI000000000	SAW14	d__Bacteria;p__Proteobacteria;c__Alphaproteobacteria;o__Rhodobacterales;f__Rhodobacteraceae;g__Gemmobacter_C;s__	93.37	1.09	3341	2073607	0.000733283	0.0265954	0.286985	0.46052	2.67718	0.000255209	0.00116034	0.0389536	0.690404	0.0134564
JBQTJZ000000000	SAW150	d__Bacteria;p__Proteobacteria;c__Gammaproteobacteria;o__Burkholderiales;f__Methylophilaceae;g__;s__	91.17	1.33	99912	5455056	0.00208276	0.0282931	0.0947519	0.636384	0.531315	0	0.00908814	0.0240619	0.258565	0.01105
JBQTHN000000000	SAW160	d__Bacteria;p__Proteobacteria;c__Alphaproteobacteria;o__Rhizobiales;f__Xanthobacteraceae;g__Bradyrhizobium;s__	97.67	1.47	2424	2097390	0.0107131	0.0700029	0.0934233	0.0233284	0.0115201	0.00896038	0.0136115	0.0206114	0.0417976	0.0143944
JBQTJT000000000	SAW166	d__Bacteria;p__Proteobacteria;c__Alphaproteobacteria;o__Reyranellales;f__Reyranellaceae;g__Reyranella;s__	92.26	3.45	10265	2024485	0.0347486	0.0719808	0.0465059	4.15576	0.412653	0.0116412	0.0428685	0.0451869	0.94433	0.0332322
JBQTHI000000000	SAW185	d__Bacteria;p__Actinobacteriota;c__Acidimicrobiia;o__UBA5794;f__ZC4RG35;g__JACCTH01;s__	97.86	2.14	88882	3015833	8.21511e-05	0.0864861	1.42041	0.21492	0.61762	0.00100891	0.00128431	0.000816992	0.467904	0.00103674
JBQTKE000000000	SAW187	d__Bacteria;p__Myxococcota;c__Myxococcia;o__Myxococcales;f__Myxococcaceae;g__;s__	90.94	4.95	5362	4482236	6.69631e-05	0.0361197	0.0895463	0.545826	0.6876	0.000360778	0.00223033	0.00114814	0.271832	0.00124642
JBQTHE000000000	SAW190	d__Bacteria;p__Actinobacteriota;c__Actinomycetia;o__Mycobacteriales;f__Pseudonocardiaceae;g__GCA-003244245;s__	98.11	1.08	4425	1807633	0.0941034	0.0732685	0.556588	1.05302	3.64121	6.67592	8.67262	0.126928	1.08364	5.15849
JBQTJQ000000000	SAW2	d__Bacteria;p__Proteobacteria;c__Gammaproteobacteria;o__Nevskiales;f__Nevskiaceae;g__JACPFV01;s__	92.45	1.68	6235	1718098	0.449014	0.144603	0.703861	0.544368	0.498314	0.204664	0.138994	0.101967	0.468032	0.148541
JBQTIX000000000	SAW210	d__Bacteria;p__Proteobacteria;c__Gammaproteobacteria;o__Nevskiales;f__Nevskiaceae;g__Panacagrimonas;s__	94.47	2.92	7839	2512882	0.00647706	0.50729	0.506895	2.7435	4.21751	0.01812	0.0787482	1.01836	1.59633	0.371742
JBQTHL000000000	SAW216	d__Bacteria;p__Proteobacteria;c__Gammaproteobacteria;o__Nevskiales;f__Nevskiaceae;g__Panacagrimonas;s__	97.74	1.87	3632	1543541	0.0236712	0.430304	0.117654	0.82487	1.12896	0.00666044	0.0705655	0.153406	0.505091	0.0768773
JBQTHA000000000	SAW220	d__Archaea;p__Thermoproteota;c__Nitrososphaeria;o__Nitrososphaerales;f__Nitrosopumilaceae;g__CSP1-1;s__	98.54	0.97	41807	6559271	0.105592	0.00224789	0.0296807	1.47142	1.31301	0.00100748	0.804272	0.0643652	0.584391	0.289882
JBQTJX000000000	SAW223	d__Bacteria;p__Proteobacteria;c__Gammaproteobacteria;o__Burkholderiales;f__SG8-39;g__RBG-16-66-20;s__	91.79	2.43	56153	4614930	1.32603	0.0845046	0.259505	1.23425	0.809647	0.0802064	0.144929	0.0216192	0.742789	0.0822515
JBQTHC000000000	SAW230	d__Bacteria;p__Actinobacteriota;c__Acidimicrobiia;o__Acidimicrobiales;f__JACDCH01;g__VFJN01;s__	98.29	1.99	2893	1491866	0.00448592	0.00324274	0.0254665	1.16302	0.785882	0.0711351	0.0407915	1.10321	0.39642	0.405045
JBQTIZ000000000	SAW241	d__Archaea;p__Thermoproteota;c__Nitrososphaeria;o__Nitrososphaerales;f__Nitrosopumilaceae;g__Nitrosotenuis;s__	94.17	2.91	21936	8060709	0.877807	0.0486275	0.103588	0.106931	0.00760964	0.0015941	0.00893347	0.00454528	0.228913	0.00502429
JBQTJA000000000	SAW245	d__Bacteria;p__Nitrospirota;c__Nitrospiria;o__Nitrospirales;f__Nitrospiraceae;g__Nitrospira_F;s__	94.08	3.69	5033	1658998	0.17337	0.101168	0.13925	1.24236	0.752209	0.0139375	0.00913488	0.00728756	0.481672	0.01012
JBQTIY000000000	SAW251	d__Bacteria;p__Planctomycetota;c__B15-G4;o__B15-G4;f__B15-G4;g__;s__	94.32	1.14	29623	3525457	0.00334975	0.164301	0.122124	1.44359	1.74478	0.00218276	0.017316	0.00407918	0.695628	0.00785931
JBQTHQ000000000	SAW253	d__Bacteria;p__Bacteroidota;c__Bacteroidia;o__AKYH767;f__2-12-FULL-35-15;g__2-12-FULL-35-15;s__	97.13	0.95	3800	3548579	1.21877	0.00732519	0.0223643	0.00893638	0.000888887	0.000583215	0.00689263	0.000392346	0.251658	0.00262273
JBQTHB000000000	SAW255	d__Bacteria;p__Desulfobacterota_D;c__UBA1144;o__UBA2774;f__;g__;s__	98.32	2.52	6543	4505538	0.0132646	0.710171	0.525078	4.39744	11.247	0.705286	2.8603	1.04937	3.37858	1.53832
JBQTIR000000000	SAW263	d__Bacteria;p__Actinobacteriota;c__Actinomycetia;o__Sporichthyales;f__Sporichthyaceae;g__;s__	94.74	1.28	3779	2364891	0.0011133	1.41921	0.257019	3.84462	3.38894	0.00230601	0.00521605	0.349196	1.78218	0.118906
JBQTIQ000000000	SAW267	d__Bacteria;p__Actinobacteriota;c__Acidimicrobiia;o__Acidimicrobiales;f__JACDCH01;g__;s__	94.87	2.14	4368	5372240	0.580188	0.550236	0.77981	0.226716	0.0495018	0.0833181	0.241557	0.0038576	0.43729	0.109578
JBQTJE000000000	SAW28	d__Bacteria;p__Actinobacteriota;c__Actinomycetia;o__Mycobacteriales;f__Pseudonocardiaceae;g__Pseudonocardia;s__	93.87	2.2	9856	4888914	0.0151131	0.0244096	0.687784	0.474658	1.4519	0.02614	0.167846	0.00836893	0.530773	0.0674515
JBQTII000000000	SAW289	d__Bacteria;p__Actinobacteriota;c__Actinomycetia;o__Sporichthyales;f__Sporichthyaceae;g__;s__	95.39	0.53	4684	1323734	0.201498	0.375045	0.155417	0.166689	0.0210012	0.0033228	0.022782	0.00118006	0.18393	0.00909495
JBQTIT000000000	SAW292	d__Bacteria;p__Proteobacteria;c__Alphaproteobacteria;o__Rhodobacterales;f__Rhodobacteraceae;g__CAIYZT01;s__	94.64	0	10100	3687775	0.000745519	0.00060775	0.00635404	2.68132	0.869921	0.000832814	0.00225754	0.00472051	0.71179	0.00260362
JBQTIB000000000	SAW300	d__Bacteria;p__Actinobacteriota;c__Actinomycetia;o__Sporichthyales;f__Sporichthyaceae;g__;s__	95.73	1.05	13760	2686569	0.000743531	0.296387	0.124433	0.788836	0.941247	0.00224948	0.00583508	0.119822	0.430329	0.0426354
JBQTGY000000000	SAW311	d__Bacteria;p__Proteobacteria;c__Gammaproteobacteria;o__Xanthomonadales;f__Xanthomonadaceae;g__CAU-1598;s__	99.01	2.98	200546	5209651	0.000814155	0.0998603	0.0254421	0.960183	0.853536	0.000402295	0.000757312	0.0048378	0.387967	0.00199913
JBQTIJ000000000	SAW314	d__Bacteria;p__Planctomycetota;c__Phycisphaerae;o__Phycisphaerales;f__UBA1924;g__;s__	95.39	1.24	3510	2433104	0.0111782	0.017906	0.0755541	0.421739	0.968221	0.000606831	0.00203579	0.117116	0.29892	0.0399194
JBQTHH000000000	SAW315	d__Bacteria;p__Proteobacteria;c__Gammaproteobacteria;o__Burkholderiales;f__Burkholderiaceae;g__Rhodoferax;s__	97.9	1.12	2886	4826145	0.21007	0.290662	0.0727911	0.300257	0.0453324	0.00118301	0.000897055	0.00167814	0.183823	0.00125273
JBQTIO000000000	SAW316	d__Bacteria;p__Nitrospirota;c__Nitrospiria;o__Nitrospirales;f__Nitrospiraceae;g__Nitrospira_F;s__	94.94	4.6	6762	2332157	0.159504	0.029083	1.67479	0.948891	3.27203	0.12736	0.151765	0.299092	1.21686	0.192739
JBQTHW000000000	SAW39	d__Archaea;p__Thermoplasmatota;c__Thermoplasmata;o__RBG-16-68-12;f__RBG-16-68-12;g__RBG-16-68-12;s__	96.14	3.51	16602	3754806	0.00490542	0.0219818	2.73868	0.00254357	0.000358423	0.000251424	0.000109235	0.000249179	0.553694	0.000203279
JBQTJB000000000	SAW49	d__Bacteria;p__Acidobacteriota;c__Blastocatellia;o__Pyrinomonadales;f__Pyrinomonadaceae;g__OLB17;s__	94.02	2.56	38921	4529481	3.01132e-05	0.00239229	0.118522	0.322021	1.22616	0.0010261	0.00210649	0.0193141	0.333825	0.00748224
JBQTJW000000000	SAW68	d__Bacteria;p__Proteobacteria;c__Gammaproteobacteria;o__Nevskiales;f__Nevskiaceae;g__Panacagrimonas;s__	91.81	2.17	2886	2124052	0.0850663	0.631731	0.149434	2.31969	1.32366	0.0209452	0.0527243	0.0502438	0.901915	0.0413045
JBQTHD000000000	SAW70	d__Bacteria;p__Actinobacteriota;c__Acidimicrobiia;o__Acidimicrobiales;f__AC-14;g__;s__	98.29	2.14	3258	978478	0.0895892	0.0836345	0.398353	0.819682	2.32652	0.349589	1.10602	0.298621	0.743556	0.584744
JBQTKB000000000	SAW77	d__Bacteria;p__Actinobacteriota;c__Actinomycetia;o__Mycobacteriales;f__Pseudonocardiaceae;g__Pseudonocardia;s__	91.05	1.55	5320	1570334	0.0198578	0.355078	0.67922	1.16678	3.44052	0.0362279	0.111868	0.0172876	1.13229	0.055128
JBQTJY000000000	SAW80	d__Archaea;p__Thermoproteota;c__Nitrososphaeria;o__Nitrososphaerales;f__Nitrosopumilaceae;g__VHBM01;s__	91.75	0.97	193329	1304884	1.2701	0.325045	0.0739115	0.270971	0.00739997	0.0920164	0.21918	0.241064	0.389486	0.184087
JBQTKA000000000	SAW85	d__Bacteria;p__Proteobacteria;c__Alphaproteobacteria;o__Rhizobiales;f__Hyphomicrobiaceae;g__Hyphomicrobium;s__	91.13	0.1	233070	3427728	0.0367724	0.0282728	0.538417	0.667799	2.35021	0.0186691	1.22168	0.137414	0.724294	0.459253
JBQTJN000000000	SAW97	d__Bacteria;p__Proteobacteria;c__Alphaproteobacteria;o__Micavibrionales;f__Micavibrionaceae;g__UBA7657;s__	93.05	1.45	10114	905788	5.04026e-05	0.0379513	0.0308635	1.32539	0.331266	4.66945e-05	0.000203735	0.00164626	0.345105	0.000632228
	SAW37	d__Bacteria;p__Actinobacteriota;c__Thermoleophilia;o__Miltoncostaeales;f__;g__;s__	89.8	0	7878	3279337	0.00140391	0.00191558	0.0283565	0.441694	1.22688	0.00228064	0.00526796	0.00689756	0.340051	0.00481539
	SAR183	d__Bacteria;p__Proteobacteria;c__Gammaproteobacteria;o__Steroidobacterales;f__Steroidobacteraceae;g__SCUD01;s__	89.6	2.44	51974	2867456	0.0204381	0.00406322	0.0747805	0.130108	0.370893	0.573575	1.51949	0.0516803	0.120057	0.714916
	SAW197	d__Bacteria;p__Nitrospirota;c__Nitrospiria;o__Nitrospirales;f__Nitrospiraceae;g__2-02-FULL-62-14;s__	89.49	3.69	5996	801584	0.214039	0.0133116	0.18041	1.27391	2.04206	0.00729828	0.294266	0.0508369	0.744746	0.117467
	SAR188	d__Bacteria;p__Nitrospirota;c__Nitrospiria;o__Nitrospirales;f__Nitrospiraceae;g__Nitrospira_C;s__	89.49	3.64	17908	4599444	0.0239899	0.00567351	0.0693575	0.00379906	0.0112706	1.11273	0.670138	0.066486	0.0228181	0.616453
	SAR172	d__Bacteria;p__Acidobacteriota;c__Thermoanaerobaculia;o__Gp7-AA8;f__Gp7-AA8;g__;s__	89.32	2.56	13520	3891900	0.00196851	0.000346391	0.00233121	0.00259341	0.00536029	0.967777	1.45071	0.00577711	0.00251996	0.808089
	SAW72	d__Bacteria;p__Acidobacteriota;c__Acidobacteriae;o__Acidobacteriales;f__;g__;s__	89.31	4.7	17175	503213	0.198299	0.405248	1.85372	0.137938	0.172042	0.173486	0.053356	0.0917594	0.55345	0.1062
	SAW240	d__Bacteria;p__Acidobacteriota;c__Thermoanaerobaculia;o__UBA5066;f__Gp7-AA6;g__Gp7-AA6;s__	89.26	0.85	8616	1594573	0.000537903	0.0139634	2.99557	0.0018211	0.00430059	0.00624119	0.000615279	0.00232539	0.60324	0.00306062
	SAW279	d__Bacteria;p__Acidobacteriota;c__Thermoanaerobaculia;o__UBA5704;f__UBA5704;g__;s__	89.26	1.71	5870	3745046	0.000777981	0.0448721	0.608878	1.45861	1.88191	0.0211796	0.0048956	0.00202498	0.799009	0.00936674
	SAW138	d__Bacteria;p__Acidobacteriota;c__Thermoanaerobaculia;o__UBA5704;f__;g__;s__	89.23	1.71	9438	3366916	0.011131	0.000787893	0.0222241	0.465234	1.90815	0.00435885	0.00532476	0.0145475	0.481505	0.00807702
	SAR212	d__Bacteria;p__Chloroflexota;c__Limnocylindria;o__P2-11E;f__P2-11E;g__GWC2-70-10;s__	88.99	2.78	32318	4266055	0.022307	0.00179076	0.00667643	0.00580347	0.00172377	0.727432	0.0252355	0.500673	0.0076603	0.41778
	SAW117	d__Bacteria;p__CSP1-3;c__CSP1-3;o__CSP1-3;f__13-1-40CM-64-14;g__JACPRY01;s__	87.96	1.08	5185	1166919	0.0966073	0.0838578	5.04328	0.0209354	0.00230475	0.373647	0.00608822	0.0723342	1.0494	0.15069
	SAW12	d__Bacteria;p__Acidobacteriota;c__Blastocatellia;o__RBC074;f__RBC074;g__JADJLO01;s__	87.94	3.47	9761	3166533	0.0123369	0.00332881	0.437195	0.275563	1.70581	0.050923	0.812077	0.128373	0.486846	0.330458
	SAR244	d__Bacteria;p__Proteobacteria;c__Alphaproteobacteria;o__Rhizobiales;f__Xanthobacteraceae;g__Palsa-892;s__	87.82	0.84	9108	3311922	0.0119649	0.00345548	0.0300405	0.0145025	0.0326759	0.463955	0.461734	1.49957	0.0185278	0.80842
	SAW237	d__Bacteria;p__Nitrospirota;c__Nitrospiria;o__Nitrospirales;f__Nitrospiraceae;g__;s__	87.67	3.26	5485	2218786	0.016135	0.0137628	0.410626	0.23421	0.921356	0.0277585	0.0411878	0.198844	0.319218	0.0892633
	SAR127	d__Bacteria;p__Proteobacteria;c__Gammaproteobacteria;o__Ga0077536;f__Ga0077536;g__CAIKBL01;s__	87.37	3.41	16422	4709167	0.00723269	0.000687835	0.00866061	0.0574847	0.186218	0.0499704	1.01671	0.152074	0.0520568	0.406253
	SAW100	d__Bacteria;p__Nitrospirota;c__Nitrospiria;o__Nitrospirales;f__Nitrospiraceae;g__;s__	87.36	3.23	16525	2637928	1.20624	0.0107529	0.0171696	0.176317	0.0162282	0.881056	0.290135	0.198892	0.285343	0.456694
	SAW75	d__Bacteria;p__Proteobacteria;c__Gammaproteobacteria;o__Pseudomonadales;f__;g__;s__	87.03	1.85	30445	1778818	0.0679985	0.0428978	0.0144732	0.0787302	0.0218616	0.000932891	0.00275469	0.00565332	0.0451923	0.00311363
	SAW209	d__Bacteria;p__Gemmatimonadota;c__Gemmatimonadetes;o__Gemmatimonadales;f__GWC2-71-9;g__JACQHC01;s__	86.81	2.2	27362	1776503	0.000573608	0.211186	1.56587	0.00391459	0.00151987	0.0011066	0.00114833	0.00178371	0.356613	0.00134621
	SAR121	d__Bacteria;p__Actinobacteriota;c__Thermoleophilia;o__Gaiellales;f__Gaiellaceae;g__GMQP-bins7;s__	86.78	1.72	9945	2788075	0.0334992	0.0377888	0.448522	0.0460865	0.118161	0.809053	0.926774	0.244774	0.136811	0.6602
	SAW98	d__Bacteria;p__Planctomycetota;c__UBA1135;o__UBA1135;f__GCA-002686595;g__Pla163;s__	86.7	2.27	4383	553856	0.000545478	0.0407445	0.0979843	0.483733	0.916729	0.000722834	0.00171784	0.0170017	0.307947	0.00648078
	SAW140	d__Bacteria;p__KSB1;c__UBA2214;o__DRLW01;f__QEVD01;g__DSNU01;s__	86.62	1.78	74142	3696634	0.000183636	0.000816295	0.0613735	0.416497	2.02158	0.00055468	0.00268803	0.0288893	0.500091	0.0107107
	SAR118	d__Archaea;p__Thermoproteota;c__Nitrososphaeria;o__Nitrososphaerales;f__Nitrosopumilaceae;g__Nitrosotenuis;s__	86.53	0	12104	2879519	0.959368	0.165927	1.12644	0.285982	0.185051	0.184234	0.170214	0.75233	0.544554	0.368926
	SAW113	d__Bacteria;p__Actinobacteriota;c__UBA4738;o__UBA4738;f__HRBIN12;g__AC-51;s__	86.32	3.42	23900	2136235	0.0502779	0.00877357	0.102586	0.44151	1.74991	0.0175048	0.147611	0.0157616	0.470611	0.0602924
	SAW79	d__Bacteria;p__Proteobacteria;c__Gammaproteobacteria;o__Burkholderiales;f__Burkholderiaceae;g__Polaromonas;s__	86.07	3	5046	2267450	0.478326	0.380426	0.154997	2.73935	0.42016	0.00800678	0.00356446	0.00438395	0.834652	0.0053184
	SAR250	d__Bacteria;p__Acidobacteriota;c__Acidobacteriae;o__Acidoferrales;f__UBA7541;g__;s__	85.9	1.71	7424	3051097	0.0198881	0.00176636	0.0110147	0.00718867	0.0150865	0.686207	1.82944	0.00209814	0.0109889	0.839249
	SAR215	d__Bacteria;p__Proteobacteria;c__Gammaproteobacteria;o__Burkholderiales;f__SG8-39;g__SCGC-AG-212-J23;s__	85.85	4.45	15396	3654527	0.0901689	0.0220893	1.04996	0.0592893	0.126093	2.17459	0.0523974	0.691087	0.269521	0.972691
	SAR139	d__Bacteria;p__Bacteroidota;c__UBA10030;o__UBA10030;f__UBA10030;g__;s__	85.48	3.64	50465	3510365	0.655822	0.0535059	0.162339	0.100058	0.0254033	0.153532	0.297782	0.191597	0.199426	0.214304
	SAW176	d__Bacteria;p__Proteobacteria;c__Gammaproteobacteria;o__Burkholderiales;f__SG8-40;g__JACQAP01;s__	85.33	2.61	17144	2952598	0.0588149	0.00228863	0.254263	0.198869	0.869131	0.0143868	0.315493	0.0281709	0.276673	0.11935
	SAR155	d__Bacteria;p__Gemmatimonadota;c__Gemmatimonadetes;o__Gemmatimonadales;f__Gemmatimonadaceae;g__;s__	85.29	1.75	71400	4040416	0.0049394	0.00125918	0.0277702	0.000978813	0.00117311	0.15467	1.03493	0.130927	0.00722414	0.440174
	SAW137	d__Bacteria;p__Chloroflexota;c__Limnocylindria;o__Limnocylindrales;f__CSP1-4;g__JAFMJV01;s__	85.19	0.93	9861	3068455	0.00809227	0.00944726	0.321845	0.353363	1.0896	0.00125303	0.00325016	0.00509962	0.356469	0.00320094
	SAR86	d__Bacteria;p__Methylomirabilota;c__Methylomirabilia;o__Rokubacteriales;f__CSP1-6;g__;s__	85.03	1.89	7860	779271	0.00962279	0.0051331	0.0914019	0.318459	0.687981	0.912248	0.441444	0.544221	0.22252	0.632638
	SAR208	d__Bacteria;p__Gemmatimonadota;c__Gemmatimonadetes;o__Gemmatimonadales;f__Gemmatimonadaceae;g__JABWBJ01;s__	84.61	4.5	5383	2498717	0.0251279	0.0470469	0.724913	0.0497286	0.141904	0.825387	0.412811	0.11033	0.197744	0.449509
	SAW129	d__Bacteria;p__Omnitrophota;c__Koll11;o__UBA9649;f__UBA9649;g__2-02-FULL-67-20;s__	84.59	3.23	46704	2334980	0.0212154	0.00325455	0.0215982	1.1905	1.13374	0.013064	0.0430879	0.00614792	0.47406	0.0207666
	SAR295	d__Bacteria;p__Proteobacteria;c__Gammaproteobacteria;o__Burkholderiales;f__SG8-39;g__RBG-16-66-20;s__	84.48	1.22	5801	2197782	0.444268	0.0282745	0.133903	0.035513	0.0253391	0.445626	0.705189	0.0333866	0.13346	0.394734
	SAR245	d__Bacteria;p__Proteobacteria;c__Alphaproteobacteria;o__Micropepsales;f__Micropepsaceae;g__;s__	84.4	1.2	18560	3589047	0.00121799	0.000370293	0.0132401	0.00363344	0.0117995	0.0237177	0.0118203	11.8475	0.00605227	3.96102
	SAR147	d__Bacteria;p__Proteobacteria;c__Gammaproteobacteria;o__Burkholderiales;f__SG8-39;g__JAABQT01;s__	84.39	4.59	43286	3777077	0.097118	0.0242059	0.201902	0.0352804	0.0490035	2.45514	2.97471	0.0455936	0.081502	1.82515
	SAW313	d__Bacteria;p__Actinobacteriota;c__Thermoleophilia;o__Gaiellales;f__Gaiellaceae;g__GMQP-bins7;s__	84.19	1.72	53577	4691202	0.0627703	0.0111089	0.171755	0.476382	1.5165	0.0255257	0.110442	0.0256141	0.447704	0.0538605
	SAR119	d__Bacteria;p__Actinobacteriota;c__UBA4738;o__AC-67;f__AC-67;g__;s__	84.19	1.14	25827	2478744	0.000726517	0.00107512	0.0024549	0.000274895	0.000762382	1.36735	0.00517667	7.91936e-05	0.00105876	0.457535
	SAW149	d__Bacteria;p__Proteobacteria;c__Gammaproteobacteria;o__Burkholderiales;f__Burkholderiaceae;g__Aquabacterium;s__Aquabacterium sp001770725	84.02	3.43	2543	1100854	0.619648	0.132041	0.126576	0.115384	0.112834	0.00145292	0.0013647	0.0016516	0.221296	0.00148974
	SAW192	d__Bacteria;p__Omnitrophota;c__Koll11;o__2-02-FULL-51-18;f__2-02-FULL-51-18;g__;s__	83.87	1.08	15088	4328168	1.02149	0.0042933	0.0324333	0.0596186	0.0992767	0.00022947	0.00345345	0.000186159	0.243422	0.00128969
	SAW217	d__Bacteria;p__Proteobacteria;c__Alphaproteobacteria;o__Dongiales;f__Dongiaceae;g__;s__	83.87	2.19	8199	4036513	0.132708	0.0101591	0.0971091	0.563599	0.718287	0.0194228	0.312238	0.0383033	0.304372	0.123321
	SAW204	d__Bacteria;p__Proteobacteria;c__Gammaproteobacteria;o__Burkholderiales;f__Burkholderiaceae;g__Methylibium;s__Methylibium sp001425905	83.8	3.6	8939	2796320	0.229187	1.70226	9.0543	0.815369	1.7781	0.0257362	0.0199888	0.0182506	2.71584	0.0213252
	SAR21	d__Bacteria;p__Acidobacteriota;c__Blastocatellia;o__Pyrinomonadales;f__Pyrinomonadaceae;g__PSRF01;s__	83.7	0.17	12883	5171503	0.000292652	0.000922183	0.0139007	0.00480251	0.00647778	0.00181925	0.00136969	0.981463	0.00527916	0.328217
	SAR262	d__Bacteria;p__Proteobacteria;c__Gammaproteobacteria;o__Steroidobacterales;f__Steroidobacteraceae;g__ZC4RG24;s__	83.69	4.71	8113	2239956	0.0136172	0.00332977	0.0984574	0.0123972	0.0392079	2.04179	0.99341	0.094893	0.0334019	1.04337
	SAW112	d__Bacteria;p__Actinobacteriota;c__Thermoleophilia;o__Miltoncostaeales;f__Miltoncostaeaceae;g__;s__	83.62	0.43	4937	2825426	0.102703	0.0620031	1.59132	0.104766	0.123097	0.0176957	0.0512779	0.00391504	0.396777	0.0242962
	SAW268	d__Bacteria;p__Planctomycetota;c__Planctomycetia;o__Pirellulales;f__Lacipirellulaceae;g__Lacipirellula;s__	83.49	0.07	20771	5108666	0.00841883	0.00468222	0.0916846	0.250975	1.12793	0.0664243	0.114893	0.00920214	0.296738	0.0635064
	SAR242	d__Archaea;p__Thermoproteota;c__Nitrososphaeria;o__Nitrososphaerales;f__Nitrosopumilaceae;g__CSP1-1;s__	83.26	1.94	14627	2369755	0.114665	0.00198883	0.0276144	1.35818	1.19387	0.000249114	1.09935	0.0683244	0.539264	0.389306
	SAR258	d__Bacteria;p__Acidobacteriota;c__Vicinamibacteria;o__Fen-336;f__Fen-336;g__WYBL01;s__	82.91	2.56	6070	3318090	0.0125112	0.00101857	0.0196936	0.00522919	0.00723702	0.421906	0.072783	1.94869	0.00913791	0.814459
	SAR264	d__Bacteria;p__Methylomirabilota;c__Methylomirabilia;o__Methylomirabilales;f__JACPAU01;g__JACPAU01;s__	82.91	1.99	5782	2064385	0.239758	0.0708524	4.92866	0.196833	0.0240544	0.403215	0.00372371	4.15289	1.09203	1.51994
	SAW116	d__Bacteria;p__Proteobacteria;c__Alphaproteobacteria;o__Sphingomonadales;f__Sphingomonadaceae;g__;s__	82.43	1.81	15843	2326793	0.000170105	0.0330325	0.00693987	0.806759	0.243221	0.000557439	0.000446714	0.000705495	0.218024	0.000569883
	SAW54	d__Bacteria;p__Proteobacteria;c__Gammaproteobacteria;o__Burkholderiales;f__SG8-39;g__RBG-16-66-20;s__	82.39	3.23	27581	1626858	0.758616	0.0975879	0.272712	0.204954	0.0504123	0.0920305	0.114945	0.0516076	0.276856	0.0861942
	SAW239	d__Bacteria;p__Nitrospirota;c__Nitrospiria;o__Nitrospirales;f__Nitrospiraceae;g__Palsa-1315;s__	81.66	2.82	3456	2299696	0.0558655	0.0193463	0.370015	0.486726	1.70779	0.164011	0.347812	0.417478	0.527949	0.309767
	SAR8	d__Bacteria;p__Acidobacteriota;c__Thermoanaerobaculia;o__UBA5704;f__UBA5704;g__JAGPDF01;s__	81.34	1.71	9649	470973	0.00776811	0.00101963	0.0130625	0.0164385	0.0419923	0.271173	1.11871	0.00983641	0.0160562	0.466572
	SAW146	d__Bacteria;p__Actinobacteriota;c__Thermoleophilia;o__Solirubrobacterales;f__70-9;g__;s__	81.06	0.86	4078	1919805	0.000617278	0.12707	1.83713	0.00237733	0.00475689	0.00515686	0.00863314	0.00123703	0.394391	0.00500901
	SAW301	d__Bacteria;p__Acidobacteriota;c__Vicinamibacteria;o__Vicinamibacterales;f__UBA2999;g__12-FULL-67-14b;s__	81.03	0	7095	4019197	1.14282	0.0293129	0.0712538	1.1382	0.323145	0.0650981	0.164911	0.0430808	0.540947	0.0910298
	SAW179	d__Bacteria;p__Proteobacteria;c__Gammaproteobacteria;o__Burkholderiales;f__Burkholderiaceae;g__Rubrivivax;s__	80.66	1.09	7065	5367392	0.0668908	0.0761294	0.336489	0.227359	0.789303	0.0202231	0.0215455	0.0137213	0.299234	0.0184966
	SAW131	d__Bacteria;p__Acidobacteriota;c__Acidobacteriae;o__Acidoferrales;f__2-02-FULL-67-57;g__JACPRL01;s__	80.49	2.99	47712	3121145	0.179401	0.0682058	0.173426	1.14169	1.94773	0.113769	0.0249931	0.018489	0.70209	0.0524169
	SAR19	d__Bacteria;p__Planctomycetota;c__Planctomycetia;o__Pirellulales;f__Lacipirellulaceae;g__JABDGM01;s__	79.85	0	8259	1079915	0.000552452	0.000262724	0.00648339	0.000667146	0.00269016	0.824472	0.00208888	1.74882	0.00213117	0.858459
	SAR154	d__Bacteria;p__Proteobacteria;c__Gammaproteobacteria;o__Burkholderiales;f__SG8-39;g__RBG-16-66-20;s__	79.8	3.12	22274	3783327	4.00471	0.0245046	0.157199	1.51696	0.679042	0.362821	1.09673	0.0579518	1.27648	0.505835
	SAW48	d__Bacteria;p__Planctomycetota;c__Planctomycetia;o__Planctomycetales;f__Planctomycetaceae;g__SXXK01;s__	79.75	2.35	10095	4820593	0.0350562	0.0693817	0.106717	0.245596	0.616487	0.000280196	0.0267025	0.00107333	0.214648	0.00935202
	SAR209	d__Bacteria;p__Patescibacteria;c__Paceibacteria;o__UBA9983_A;f__UBA2100;g__UBA10103;s__	79.6	0	14540	2945765	0.148906	0.00061083	0.0015511	0.0157757	0.00520696	0.135403	0.0422319	1.59124	0.0344102	0.589626
	SAR163	d__Bacteria;p__Proteobacteria;c__Gammaproteobacteria;o__Burkholderiales;f__Burkholderiaceae;g__Polaromonas;s__	79.38	4.01	26993	2305409	2.05334	2.33379	0.137141	1.55514	0.163315	0.00137103	0.00104357	0.00402188	1.24854	0.00214549
	SAR74	d__Bacteria;p__Proteobacteria;c__Gammaproteobacteria;o__Steroidobacterales;f__Steroidobacteraceae;g__SCUD01;s__	79.31	1.72	3092	3288386	0.0151665	0.00221728	0.0378137	0.0298585	0.0509682	1.56014	0.385411	0.0424952	0.0272048	0.662681
	SAW73	d__Bacteria;p__Actinobacteriota;c__Thermoleophilia;o__Miltoncostaeales;f__;g__;s__	79.23	0.86	5359	2936548	0.0749737	0.031303	0.368042	0.257759	0.847573	0.0367332	0.0989873	0.0399032	0.31593	0.0585412
	SAW243	d__Bacteria;p__Omnitrophota;c__Koll11;o__UBA9649;f__UBA9649;g__JACPTX01;s__	78.92	0	67846	3848256	0.422058	0.0333577	0.0113324	0.727135	0.0520072	0.00472318	0.00766213	0.00528662	0.249178	0.00589065
	SAR93	d__Bacteria;p__Chloroflexota;c__Limnocylindria;o__P2-11E;f__P2-11E;g__GWC2-70-10;s__	78.89	0.93	3086	1766517	0.0135253	0.0019857	0.00975444	0.00365227	0.00166064	0.789266	1.01498	0.00840428	0.00611567	0.604217
	SAR285	d__Bacteria;p__Desulfobacterota_B;c__Binatia;o__UBA9968;f__UBA9968;g__DP-1;s__	78.63	3.53	19386	3196704	0.0307828	0.00218336	0.0842925	0.0106162	0.0123028	0.161569	0.0109162	0.753991	0.0280355	0.308825
	SAR37	d__Bacteria;p__Desulfobacterota_D;c__UBA1144;o__UBA2774;f__UBA2774;g__;s__	78.6	3.36	7583	3434034	0.0291925	0.00919557	0.0798496	0.107125	0.170309	0.0895891	1.06437	0.0179729	0.0791342	0.390645
	SAW119	d__Archaea;p__Thermoproteota;c__Nitrososphaeria;o__Nitrososphaerales;f__Nitrososphaeraceae;g__TA-21;s__	78.57	2.91	4043	2785652	0.00210358	0.261259	2.71809	0.970164	0.874906	3.70202e-05	0	0.0140964	0.965304	0.00471114
	SAR60	d__Bacteria;p__Gemmatimonadota;c__Gemmatimonadetes;o__Gemmatimonadales;f__JACORV01;g__;s__	78.52	1.1	3475	3861908	0.479987	0.00251486	0.0189615	0.141836	0.10625	0.082308	0.258088	0.124366	0.14991	0.154921
	SAR226	d__Bacteria;p__Nitrospirota;c__Nitrospiria;o__Nitrospirales;f__Nitrospiraceae;g__Palsa-1315;s__	78.34	2.27	58954	730406	0.0992259	0.0451802	0.878858	0.576969	1.68656	0.296707	0.61082	0.738564	0.657359	0.548697
	SAW306	d__Bacteria;p__Proteobacteria;c__Gammaproteobacteria;o__Burkholderiales;f__Burkholderiaceae;g__Aquabacterium;s__	78.11	2.75	10229	3003730	0.0123669	0.0282368	0.0243996	0.0184014	0.00289915	0.000419785	0.000183869	0.000278286	0.0172607	0.00029398
	SAW168	d__Bacteria;p__Bacteroidota;c__UBA10030;o__UBA10030;f__UBA8401;g__;s__	77.89	3.01	32085	2317083	0.868503	0.00103887	0.003551	0.0237036	0.00139368	0.00206163	0.00300232	0	0.179638	0.00168798
	SAW62	d__Archaea;p__Thermoproteota;c__Nitrososphaeria;o__Nitrososphaerales;f__Nitrososphaeraceae;g__TA-21;s__	77.18	3.88	4180	5534909	0.00235419	0.148831	1.13939	0.135989	0.0885468	0.00012416	0.000659995	0.00267041	0.303022	0.00115152
	SAW248	d__Bacteria;p__Proteobacteria;c__Alphaproteobacteria;o__Caulobacterales;f__Caulobacteraceae;g__Brevundimonas;s__	76.9	2.59	4443	5120307	0.00813825	0.0676887	0.0476353	0.748953	0.717837	0.0110528	0.0141879	0.245737	0.31805	0.0903257
	SAR219	d__Bacteria;p__Nitrospirota;c__Nitrospiria;o__Nitrospirales;f__Nitrospiraceae;g__;s__	76.87	2.78	10453	4741372	0.0248379	0.00251271	0.0372531	0.0422757	0.0988756	0.0175328	1.09162	0.0556695	0.041151	0.388273
	SAW157	d__Archaea;p__Thermoproteota;c__Nitrososphaeria;o__Nitrososphaerales;f__Nitrososphaeraceae;g__Nitrososphaera;s__	76.77	0	6078	4122169	0.000398223	0.040704	1.53877	0.000624919	0.00107791	0.00050689	0.00066698	0.000683739	0.316315	0.000619203
	SAR230	d__Bacteria;p__Proteobacteria;c__Gammaproteobacteria;o__Burkholderiales;f__SG8-39;g__SCGC-AG-212-J23;s__	76.71	3.72	29191	4243009	0.149316	0.0134928	0.206697	0.159699	0.161117	1.43395	0.0523917	0.0198323	0.138064	0.502058
	SAR173	d__Bacteria;p__Chloroflexota;c__Limnocylindria;o__P2-11E;f__P2-11E;g__JACPOT01;s__	76.69	2.78	22546	2691474	0.11525	0.024291	0.0108417	0.0118095	0.00205048	0.135346	0.0456997	2.04126	0.0328486	0.74077
	SAW309	d__Bacteria;p__Proteobacteria;c__Alphaproteobacteria;o__Sphingomonadales;f__Sphingomonadaceae;g__Chakrabartia;s__	76.13	2.17	7928	1502414	0.00501192	0.122065	0.0603145	0.0693853	0.00390963	0.00268094	0.00358382	0.00480482	0.0521372	0.00368986
	SAR221	d__Bacteria;p__Chloroflexota;c__Anaerolineae;o__Aggregatilineales;f__A4b;g__CFX2;s__	76.05	2.73	7571	2441355	0.00593425	0.000532673	0.00425556	0.0176001	0.0388764	0.282401	1.02021	0.00531569	0.0134398	0.435976
	SAW124	d__Bacteria;p__Acidobacteriota;c__Vicinamibacteria;o__Vicinamibacterales;f__UBA2999;g__JACCSI01;s__	75.99	3.7	4868	3133010	0.0198035	0.00463597	0.0384512	0.59282	0.684379	0.0100926	0.0102201	0.00618947	0.268018	0.00883405
	SAW164	d__Archaea;p__Nanoarchaeota;c__Nanoarchaeia;o__Woesearchaeales;f__ARS49;g__CABMGU01;s__	75.7	0.78	10565	3360323	0.000256437	0.181827	1.03194	0.000987843	0.000622549	0	9.55846e-05	4.3795e-05	0.243126	4.64599e-05
	SAR165	d__Bacteria;p__Actinobacteriota;c__Acidimicrobiia;o__Acidimicrobiales;f__GCA-2861595;g__;s__	75.64	4.7	37072	5438743	0.000577117	0.0205037	0.067526	0.00202744	0.00450842	3.3741	0.0568686	0.00640297	0.0190286	1.14579
	SAW198	d__Bacteria;p__Nitrospirota;c__Nitrospiria;o__Nitrospirales;f__Nitrospiraceae;g__;s__	75.55	1.36	3269	908297	0.0284848	0.196942	2.55562	0.0158375	0.0126926	0.00856256	0.0482314	0.00516635	0.561914	0.0206534
	SAR197	d__Bacteria;p__Patescibacteria;c__Paceibacteria;o__UBA9983_A;f__UBA2103;g__1-14-0-10-45-20;s__	75.29	0	10452	1414117	0.0701054	0.000933526	0.000698449	0.0134107	0.000881811	0.0174573	0.00695112	1.37345	0.017206	0.465952
	SAR20	d__Bacteria;p__Acidobacteriota;c__Blastocatellia;o__Pyrinomonadales;f__Pyrinomonadaceae;g__PSRF01;s__	75.16	0.85	26698	5144945	0.0501582	0.00100971	0.00808194	0.00124642	0.00147198	0.601855	0.814922	0.00128907	0.0123937	0.472689
	SAR38	d__Bacteria;p__Desulfobacterota_B;c__Binatia;o__UTPRO1;f__DP-6;g__;s__	74.93	4.58	3412	972924	0.00359528	0.000618096	0.0209452	0.0126168	0.0307533	0.0968663	0.134227	0.944848	0.0137057	0.391981
	SAW232	d__Bacteria;p__Proteobacteria;c__Gammaproteobacteria;o__Burkholderiales;f__Burkholderiaceae;g__Methylibium;s__	74.83	1.03	5635	2182628	0.0129097	0.222431	0.268956	3.79671	3.00498	0.0492079	0.0444475	0.0705455	1.4612	0.0547337
	SAW33	d__Bacteria;p__Chloroflexota;c__Dehalococcoidia;o__DSTF01;f__RBG-16-68-14;g__RBG-16-68-14;s__	74.48	4.23	12085	2670331	0.00357587	0.0149605	0.745661	0.363716	2.01794	0.00488199	0.0156228	0.014509	0.62917	0.0116712
	SAW45	d__Bacteria;p__Methylomirabilota;c__Methylomirabilia;o__Rokubacteriales;f__CSP1-6;g__;s__	74.25	2.08	44067	2827975	0.032858	0.00871915	0.153857	0.551678	1.18752	0.917988	0.508465	0.46456	0.386927	0.630338
	SAW271	d__Bacteria;p__Chloroflexota;c__Limnocylindria;o__Limnocylindrales;f__CSP1-4;g__UBA5189;s__	74.07	2.08	314181	3386572	0.022829	0.0637477	0.505865	0.589345	0.89932	0.0115675	0.03229	0.0191959	0.416221	0.0210178
	SAW188	d__Bacteria;p__Methylomirabilota;c__Methylomirabilia;o__Rokubacteriales;f__JACPHL01;g__;s__	74.02	3.42	10357	3423738	0.00517353	0.0502227	1.34723	0.113541	0.352551	0.00358307	0.00430458	0.0068377	0.373744	0.00490845
	SAW55	d__Bacteria;p__Bacteroidota;c__UBA10030;o__UBA10030;f__UBA6906;g__;s__	73.43	2.68	65350	4256919	2.64062e-05	0.0211424	1.31641	0.0586664	0.216191	0	4.88698e-05	0.000326147	0.322488	0.000125006
	SAR161	d__Bacteria;p__Patescibacteria;c__Saccharimonadia;o__QS-5-54-17;f__;g__;s__	73.3	1.11	79115	3926639	0.028449	0.000143953	0.000450687	0.000305605	7.41798e-05	0.171956	0.00172142	0.861535	0.00588468	0.345071
	SAR108	d__Bacteria;p__Patescibacteria;c__Paceibacteria;o__UBA9983_A;f__Zambryskibacteraceae;g__UBA5004;s__	73.25	0	22384	2562293	0.210203	0.00834956	0.137084	0.0204059	0.00512554	0.558927	0.156625	1.69846	0.0762336	0.80467
	SAR49	d__Bacteria;p__Gemmatimonadota;c__Gemmatimonadetes;o__Gemmatimonadales;f__Gemmatimonadaceae;g__JACDHQ01;s__	73.24	1.1	5838	1125076	0.629171	0.00253229	0.0100746	0.0550561	0.0108994	0.0378797	0.426085	0.0024048	0.141547	0.155457
	SAW34	d__Bacteria;p__Proteobacteria;c__Gammaproteobacteria;o__Burkholderiales;f__SG8-39;g__;s__	72.85	3.16	3517	944003	0.527133	0.0732103	0.196184	0.0647912	0.0420154	0.185106	0.138861	0.0760106	0.180667	0.133326
	SAW317	d__Bacteria;p__Proteobacteria;c__Gammaproteobacteria;o__Burkholderiales;f__SG8-39;g__RBG-16-66-20;s__	72.7	3.38	9097	2503980	1.0631	0.0119637	0.0488068	0.167232	0.0385158	0.0659934	0.0792272	0.0359106	0.265924	0.0603771
	SAR257	d__Bacteria;p__Chlamydiota;c__Chlamydiia;o__Chlamydiales;f__Rhabdochlamydiaceae;g__;s__	72.55	1.01	9115	3527271	0.793107	0.00156814	0.00344954	0.00392818	0.000297132	0.000523237	0.0479236	0.000177614	0.16047	0.0162082
	SAW81	d__Bacteria;p__Actinobacteriota;c__Thermoleophilia;o__Gaiellales;f__Gaiellaceae;g__GMQP-bins7;s__	72.5	3.74	5384	3415929	0.00249115	0.115666	3.37582	0.0082456	0.020812	0.0214712	0.0128837	0.0235399	0.704606	0.0192983
	SAR134	d__Bacteria;p__Methylomirabilota;c__Methylomirabilia;o__Rokubacteriales;f__CSP1-6;g__VGLJ01;s__	72.05	2.77	28727	2619813	0.274882	0.00270361	0.030772	0.0374763	0.0225673	0.780653	0.175347	0.442237	0.0736802	0.466079
	SAR164	d__Bacteria;p__Chloroflexota;c__Limnocylindria;o__Limnocylindrales;f__CSP1-4;g__SPCO01;s__	71.9	2.59	52208	4751889	0.0233655	0.00701113	0.058725	0.0197927	0.0385048	1.64164	0.213883	0.628913	0.0294798	0.828144
	SAW246	d__Bacteria;p__Proteobacteria;c__Gammaproteobacteria;o__Burkholderiales;f__SG8-39;g__;s__	71.88	4.31	8172	4918660	0.515926	0.0117973	0.0397855	0.370812	0.121597	0.104556	0.306367	0.0948122	0.211983	0.168578
	SAR97	d__Archaea;p__Nanoarchaeota;c__Nanoarchaeia;o__Woesearchaeales;f__ARS49;g__;s__	71.73	0	3730	1451388	0.351316	0.00059997	0.00394231	0.33689	0.131507	0.000284078	0.91275	0.00906046	0.164851	0.307365
	SAR214	d__Bacteria;p__Proteobacteria;c__Gammaproteobacteria;o__Steroidobacterales;f__Steroidobacteraceae;g__SCUD01;s__	71.73	1.61	7815	2931732	0.0578887	0.00499915	0.112399	0.0429683	0.106353	2.18248	0.391706	0.231048	0.0649217	0.935079
	SAW193	d__Bacteria;p__Proteobacteria;c__Gammaproteobacteria;o__Enterobacterales;f__DSM-103792;g__JACPFT01;s__	71.72	1.62	54187	5270972	0.113361	0.10238	0.0839284	0.391484	0.0885774	0.00148535	0.0141438	0.0102007	0.155946	0.00860995
	SAW8	d__Bacteria;p__Desulfobacterota_B;c__Binatia;o__HRBIN30;f__CADEER01;g__;s__	71.26	4.2	97849	5069277	0.0512356	0.00377639	0.0266744	0.298779	0.930914	0.00462989	0.0138002	0.00849644	0.262276	0.00897552
	SAR266	d__Bacteria;p__Proteobacteria;c__Alphaproteobacteria;o__CACIAM-22H2;f__CACIAM-22H2;g__JACQDQ01;s__	70.96	2.19	5577	3422103	0.00881814	0.000969252	0.020282	0.0071336	0.0165412	0.31173	0.840073	0.159582	0.0107488	0.437129
	SAR52	d__Archaea;p__Thermoproteota;c__Nitrososphaeria;o__Nitrososphaerales;f__Nitrososphaeraceae;g__Nitrososphaera;s__	70.67	1.46	4045	2547550	0.165777	0.0117107	0.0723139	0.0306177	0.0561312	0.282391	0.594971	1.39192	0.0673102	0.756429
	SAR246	d__Bacteria;p__Actinobacteriota;c__Acidimicrobiia;o__Acidimicrobiales;f__AC-14;g__CADCTB01;s__	70.39	2.42	22895	2184418	0.0738211	0.0597635	0.0227764	0.0497227	0.031968	1.90766	1.20978	0.0433819	0.0476103	1.05361
	SAR273	d__Bacteria;p__Proteobacteria;c__Gammaproteobacteria;o__Steroidobacterales;f__Steroidobacteraceae;g__SCUD01;s__	70.18	1.84	6226	4025597	0.0164874	0.00465521	0.0608002	0.0108507	0.0212419	5.39986	6.19848	3.96152	0.0228071	5.18662
	SAR231	d__Bacteria;p__Patescibacteria;c__Paceibacteria;o__UBA9983_A;f__UBA2103;g__1-14-0-10-45-20;s__	70.11	0	58366	2088148	0.000185067	0	0	0.00208252	0	4.81556e-05	0.000149258	0.945589	0.000453517	0.315262
	SAW194	d__Bacteria;p__Cyanobacteria;c__Vampirovibrionia;o__Obscuribacterales;f__Obscuribacteraceae;g__;s__	69.8	2.59	4962	875442	8.28375e-05	0.0142921	0.0350554	0.417074	0.618526	0.000529895	0.00109462	0.00160366	0.217006	0.00107606
	SAW247	d__Bacteria;p__Patescibacteria;c__Paceibacteria;o__2-02-FULL-40-12;f__2-02-FULL-40-12;g__2-02-FULL-40-12;s__	69.51	0	55424	3052957	0.526655	0.00345104	0.000491778	0.764033	0.0116455	0.000372944	0.000916602	0.00117566	0.261255	0.000821736
	SAR82	d__Bacteria;p__Actinobacteriota;c__Thermoleophilia;o__Gaiellales;f__Gaiellaceae;g__GMQP-bins7;s__	69.24	3.89	6519	5238801	0.00654368	0.0133109	0.292844	0.0161838	0.0480567	0.0459024	0.0145705	0.74215	0.0753878	0.267541
	SAW19	d__Bacteria;p__Proteobacteria;c__Gammaproteobacteria;o__Burkholderiales;f__Burkholderiaceae;g__Methylibium;s__	69.12	3.45	14702	2890582	0.178553	0.257155	0.937007	2.57338	3.50482	0.0685674	0.0897787	0.054398	1.49018	0.0709147
	SAR50	d__Bacteria;p__Proteobacteria;c__Gammaproteobacteria;o__JACCXJ01;f__JACCXJ01;g__USCg-Taylor;s__USCg-Taylor sp002007425	67.64	4.49	3046	1679792	0.0131675	0.0570169	0.563445	0.01683	0.0665548	2.65383	0.0286188	0.465938	0.143403	1.04946
	SAR113	d__Bacteria;p__Proteobacteria;c__Alphaproteobacteria;o__Rhizobiales;f__Xanthobacteraceae;g__Palsa-892;s__	67.49	1.9	79969	2735660	0.0466961	0.00210084	0.0495301	0.159668	0.322529	0.0535566	1.30658	0.00777714	0.116105	0.455971
	SAR228	d__Archaea;p__Thermoproteota;c__Nitrososphaeria;o__Nitrososphaerales;f__Nitrososphaeraceae;g__Nitrososphaera;s__	67.43	0	66893	2608519	0.138289	0.0108912	0.10904	0.477436	1.05633	0.975475	1.22545	0.202275	0.358397	0.801066
	SAW5	d__Bacteria;p__Acidobacteriota;c__Vicinamibacteria;o__Vicinamibacterales;f__2-12-FULL-66-21;g__;s__	67.4	0.16	8441	2560545	0.00112349	0.0136614	4.38984	0.00136471	0.00280858	0.00563933	0.00334065	0.002821	0.88176	0.00393366
	SAR116	d__Bacteria;p__Methylomirabilota;c__Methylomirabilia;o__Rokubacteriales;f__CSP1-6;g__;s__	67.4	4.38	32651	3215157	0.0517829	0.00800198	0.172683	0.131234	0.315507	0.620616	0.450849	0.188177	0.135842	0.41988
	SAR157	d__Bacteria;p__Acidobacteriota;c__Acidobacteriae;o__Bryobacterales;f__Bryobacteraceae;g__;s__	67.13	3.51	9010	3458637	0.01954	0.000599419	0.01005	0.00805647	0.0201159	0.499583	0.472083	0.136916	0.0116724	0.369527
	SAW219	d__Bacteria;p__Patescibacteria;c__ABY1;o__SG8-24;f__;g__;s__	66.83	0	6636	1002450	0.229242	0.000510859	0.0016978	4.13433	0.394655	0.000232457	0.000660714	0.000596494	0.952086	0.000496555
	SAR107	d__Bacteria;p__Chloroflexota;c__Limnocylindria;o__P2-11E;f__P2-11E;g__JACPOT01;s__	66.72	3.45	96361	3195769	0.0307805	0.0039604	0.00607217	0.00616985	0.00174924	1.95984	0.0829377	0.0966388	0.00974643	0.71314
	SAW4	d__Bacteria;p__Proteobacteria;c__Gammaproteobacteria;o__Burkholderiales;f__SG8-41;g__SG8-41;s__	66.46	2.59	30803	3785636	0.0215609	0.122589	1.92742	0.140878	0.369847	0.00824848	0.0137643	0.0126288	0.516459	0.0115472
	SAR166	d__Bacteria;p__Proteobacteria;c__Alphaproteobacteria;o__Rhizobiales;f__Methyloligellaceae;g__Methyloceanibacter;s__	65.71	2.5	66174	3683363	0.0258184	0.00274774	0.0443487	0.00616634	0.0109275	0.287951	0.0435255	0.638937	0.0180017	0.323471
	SAR12	d__Archaea;p__Thermoproteota;c__Nitrososphaeria;o__Nitrososphaerales;f__Nitrososphaeraceae;g__Nitrososphaera;s__	65.53	0.97	11818	3137398	0.487478	0.0104263	0.0363456	0.00419778	0.00615334	0.332642	0.0940824	0.0158714	0.10892	0.147532
	SAW90	d__Bacteria;p__Acidobacteriota;c__Mor1;o__JACPZX01;f__;g__;s__	65.18	2.85	5049	2716247	0.00162496	0.0152543	1.57633	0.00308912	0.0111792	0.00877488	0.00149067	0.00137093	0.321496	0.00387883
	SAW155	d__Bacteria;p__Acidobacteriota;c__Acidobacteriae;o__Acidobacteriales;f__;g__;s__	64.46	1.28	34621	1430811	0.00165335	0.218428	0.465936	0.00144411	0.00197736	0.00143283	0.00121433	0.000815045	0.137888	0.00115407
	SAW199	d__Bacteria;p__Nitrospirota;c__Nitrospiria;o__Nitrospirales;f__Nitrospiraceae;g__;s__	63.24	3.18	11120	2635011	0.0286114	0.133174	1.27048	0.0604511	0.04636	0.0116458	0.0499287	0.00852303	0.307816	0.0233659
	SAR151	d__Bacteria;p__Patescibacteria;c__;o__;f__;g__;s__	63.19	0.93	11470	3041791	0.00434319	3.97701e-05	0	0.000354999	0.000193678	0.786482	0.00107739	0.709833	0.000986328	0.499131
	SAW224	d__Archaea;p__Thermoproteota;c__Nitrososphaeria;o__Nitrososphaerales;f__Nitrosopumilaceae;g__Nitrosarchaeum;s__	63.11	3.4	2998	2122714	0.928722	0.00270788	0.00680652	0.811693	0.0334295	0.0016278	0.0699535	0.0134377	0.356672	0.0283397
	SAR149	d__Bacteria;p__Proteobacteria;c__Alphaproteobacteria;o__GCA-2746255;f__GCA-2746255;g__GCA-2746255;s__	62.93	0	4701	2775170	0.0346588	0.00116422	0.00324678	0.302518	0.24659	0.0642585	0.906552	0.101229	0.117635	0.357347
	SAR207	d__Bacteria;p__Patescibacteria;c__Paceibacteria;o__UBA9983_A;f__Zambryskibacteraceae;g__UM-FILTER-40-16;s__	62.9	0	17669	2511758	0.012376	0.000521465	0.000430595	0.00292071	0.00018717	0.000585783	0.000242397	0.935054	0.0032872	0.311961
	SAW294	d__Bacteria;p__Actinobacteriota;c__Actinomycetia;o__Sporichthyales;f__Sporichthyaceae;g__Sporichthya;s__	62.07	0	22742	1250063	0.046031	0.274445	0.0829282	0.068565	0.00979291	0.0013744	0.0186114	0.000436575	0.0963525	0.00680747
	SAW46	d__Bacteria;p__Acidobacteriota;c__Thermoanaerobaculia;o__UBA5704;f__QQVD01;g__;s__	61.41	3.63	4072	3247691	0.00100169	0.00889559	1.01591	0.114799	0.400613	0.00224644	0.00238089	0.00283681	0.308244	0.00248805
	SAW276	d__Bacteria;p__Proteobacteria;c__Gammaproteobacteria;o__Immundisolibacterales;f__Immundisolibacteraceae;g__;s__	61.38	1.22	25456	3103085	0.000423865	0.0609631	0.0235041	0.32844	0.474128	0.00648014	0.00231405	0.0264213	0.177492	0.0117385
	SAR126	d__Archaea;p__Thermoproteota;c__Nitrososphaeria;o__Nitrososphaerales;f__Nitrosopumilaceae;g__Nitrosotenuis;s__	61.3	1.94	7405	2022466	1.08255	0.015203	0.059667	0.330338	0.0337031	0.00514935	0.0476037	0.0347473	0.304292	0.0291668
	SAR162	d__Bacteria;p__Gemmatimonadota;c__Gemmatimonadetes;o__Gemmatimonadales;f__GWC2-71-9;g__JABFSM01;s__	61.29	2.3	41193	3680963	0.0103561	0.000361386	0.00243043	0.00295446	0.0134229	0.535897	0.267807	0.163238	0.00590505	0.322314
	SAW182	d__Bacteria;p__Actinobacteriota;c__Thermoleophilia;o__Gaiellales;f__Gaiellaceae;g__GMQP-bins7;s__	61.19	2.87	38419	5175324	0.00480793	0.0872037	4.05088	0.209853	0.734433	0.0175574	0.0169567	0.0221706	1.01744	0.0188949
	SAR25	d__Bacteria;p__Patescibacteria;c__Paceibacteria;o__UBA9983_A;f__UBA2103;g__C7867-001;s__	60.95	0	6312	2563386	0.00284964	0.000224853	0.000471082	0.00237279	0.000394745	0.166697	0.0149846	0.82159	0.00126262	0.334424
	SAR65	d__Bacteria;p__Actinobacteriota;c__Thermoleophilia;o__Gaiellales;f__Gaiellaceae;g__JACCRW01;s__	60.7	2.59	3210	2103761	0.0110636	0.00236355	0.0449185	0.00642926	0.0136365	0.815222	0.0105268	0.355898	0.0156823	0.393882
	SAW50	d__Bacteria;p__Methylomirabilota;c__Methylomirabilia;o__Rokubacteriales;f__JACPHL01;g__;s__	60.34	0.69	18116	3513883	0.00318697	0.00291936	0.126633	0.349871	1.19727	0.00851633	0.0110762	0.00884275	0.335975	0.00947842
	SAW71	d__Bacteria;p__Gemmatimonadota;c__Gemmatimonadetes;o__Gemmatimonadales;f__GWC2-71-9;g__20CM-2-65-7;s__	60.31	3.45	2471	2517330	0.00880914	0.0179473	1.97283	0.013625	0.061446	0.0212302	0.00335838	0.00545037	0.414932	0.010013
	SAR217	d__Bacteria;p__Methylomirabilota;c__Methylomirabilia;o__Methylomirabilales;f__CSP1-5;g__CSP1-5;s__CSP1-5 sp001443495	59.78	3.38	23627	3239346	0.0729034	0.0437379	1.15588	0.0314815	0.00710467	0.0957231	0.00162541	0.626255	0.262221	0.241201
	SAW57	d__Bacteria;p__Planctomycetota;c__Planctomycetia;o__Gemmatales;f__Gemmataceae;g__;s__	59.68	1.27	3864	1978044	0.00199081	0.0053955	0.974861	0.0448038	0.3597	0.00596854	0.00369767	0.00157754	0.27735	0.00374792
	SAW56	d__Bacteria;p__Nitrospirota;c__Nitrospiria;o__Nitrospirales;f__Nitrospiraceae;g__Palsa-1315;s__	59.59	0.91	9084	5579057	0.0447894	0.0460619	2.04604	0.0319061	0.0597175	0.0254239	0.122295	0.0139612	0.445702	0.0538932
	SAR136	d__Bacteria;p__Proteobacteria;c__Gammaproteobacteria;o__UBA4486;f__UBA4486;g__2-02-FULL-61-13;s__	59.42	2.29	83455	3406626	0.423237	0.00155748	0.0101346	0.0124201	0.00809102	0.0492601	0.305562	0.0115093	0.0910881	0.122111
	SAW173	d__Bacteria;p__Actinobacteriota;c__Actinomycetia;o__Mycobacteriales;f__Mycobacteriaceae;g__Mycobacterium;s__	59.12	3.03	8726	1477724	0.000324836	0.00988247	1.38401	0.00136101	0.00443262	0.000913418	0.00136569	0.000336213	0.280003	0.000871774
	SAW196	d__Bacteria;p__Actinobacteriota;c__Acidimicrobiia;o__UBA5794;f__ZC4RG35;g__JACCTH01;s__	58.64	1.71	34337	3506499	0.00605093	0.0170076	0.119643	0.234683	0.67202	0.0524696	0.0676805	0.0043945	0.209881	0.0415149
	SAR95	d__Bacteria;p__Proteobacteria;c__Gammaproteobacteria;o__Burkholderiales;f__SG8-39;g__RBG-16-66-20;s__	58.62	0	2921	2303948	0.102368	0.0289022	0.129852	0.0276141	0.0209577	1.78627	0.574664	1.57573	0.0619388	1.31222
	SAR279	d__Bacteria;p__Planctomycetota;c__Phycisphaerae;o__Phycisphaerales;f__SM1A02;g__;s__	58.26	1.61	4754	3465231	0.0178527	0.00143093	0.0263554	0.00951025	0.0303412	0.305993	0.670819	0.0270824	0.0170981	0.334631
	SAW152	d__Bacteria;p__Proteobacteria;c__Gammaproteobacteria;o__Burkholderiales;f__Burkholderiaceae;g__Polaromonas;s__	58.24	2.14	26372	4763637	0.82675	0.363614	0.0127732	0.137683	0.0403856	0.000676401	0.000477931	0.00123149	0.276241	0.000795275
	SAR80	d__Bacteria;p__Patescibacteria;c__Paceibacteria;o__UBA9983_A;f__UBA2100;g__JACQKA01;s__	58.12	0	13091	2168273	0.00830146	8.58074e-05	0	0.00121571	9.59051e-05	0.0117008	0.00240817	0.913627	0.00193978	0.309245
	SAW10	d__Bacteria;p__Acidobacteriota;c__Acidobacteriae;o__Acidoferrales;f__UBA7541;g__;s__	57.73	2.21	11302	2337647	0.0478886	0.0872098	0.510205	0.464778	0.510273	0.0079835	0.00942238	0.0166051	0.324071	0.011337
	SAR112	d__Bacteria;p__Proteobacteria;c__Gammaproteobacteria;o__Burkholderiales;f__Burkholderiaceae;g__CAIKUF01;s__	56.9	0	25291	6444597	0.0504371	0.0236239	0.218597	0.159228	0.486572	2.82119	2.18172	1.31462	0.187692	2.10584
	SAW20	d__Bacteria;p__Methylomirabilota;c__Methylomirabilia;o__Methylomirabilales;f__Methylomirabilaceae;g__Methylomirabilis;s__	56.59	3.42	93901	3832513	0.0107731	0.168738	0.59916	0.0215454	0.0122181	0.00378228	0.00405191	0.225037	0.162487	0.0776236
	SAR54	d__Bacteria;p__Nitrospirota;c__Nitrospiria;o__Nitrospirales;f__Nitrospiraceae;g__Palsa-1315;s__	56.21	3.18	3439	993981	0.183152	0.130844	1.81882	2.40494	6.19166	0.0915295	0.469705	0.315453	2.14588	0.292229
	SAR175	d__Bacteria;p__Planctomycetota;c__Planctomycetia;o__Pirellulales;f__Lacipirellulaceae;g__JABDGM01;s__	55.08	0	76861	6508199	0.00438944	0.000818285	0.0148549	0.00232941	0.00688739	0.873363	0.148318	0.0272108	0.00585588	0.349631
	SAW151	d__Bacteria;p__Acidobacteriota;c__Vicinamibacteria;o__Bin61;f__;g__;s__	54.73	1.71	34714	3094361	0.000350181	0.000645318	0.0366724	0.361498	0.844695	0.000272473	0.000233148	0.023898	0.248772	0.00813453
	SAW178	d__Bacteria;p__CSP1-3;c__CSP1-3;o__CSP1-3;f__CSP1-3;g__JACQHU01;s__	54.42	1.45	12913	2882882	0.175659	0.0126466	1.31089	0.0323916	0.038315	0.0182022	0.13478	0.0940754	0.31398	0.0823526
	SAW207	d__Bacteria;p__Proteobacteria;c__Alphaproteobacteria;o__Micavibrionales;f__Micavibrionaceae;g__;s__	54.15	1.11	39086	1632399	0.00025644	0.0260048	0.0212082	0.720939	0.214684	0.000254476	0.000529532	0.00199556	0.196618	0.000926522
	SAR69	d__Bacteria;p__Acidobacteriota;c__Blastocatellia;o__Pyrinomonadales;f__Pyrinomonadaceae;g__PSRF01;s__	53.72	1.71	8752	4411196	0.00551344	0.00047254	0.00578451	0.0484674	0.0877429	0.960208	0.0885987	0.0246016	0.0295962	0.357803
	SAW67	d__Bacteria;p__Acidobacteriota;c__Vicinamibacteria;o__Vicinamibacterales;f__JACPPN01;g__;s__	53.45	1.72	24489	2596156	0.00353554	0.000527478	0.00966231	0.326435	1.03807	0.00630532	0.0196331	0.097348	0.275646	0.0410955
	SAW184	d__Bacteria;p__Patescibacteria;c__Paceibacteria;o__Spechtbacterales;f__H02-43-30;g__JACOUK01;s__	53.44	2.73	2395	1739565	0.404474	0.0253481	0.00193816	0.910602	0.034883	0	0	7.18613e-05	0.275449	2.39538e-05
	SAW165	d__Bacteria;p__Proteobacteria;c__Alphaproteobacteria;o__Caulobacterales;f__TH1-2;g__VFBF01;s__	53.37	3.5	11708	2451795	0.000571564	0.0164077	0.0694909	0.378263	0.751794	0.00207845	0.00466204	0.178159	0.243305	0.0616333
	SAW60	d__Bacteria;p__Chloroflexota;c__Dehalococcoidia;o__DSTF01;f__RBG-16-68-14;g__;s__	52.62	1.44	4493	2459371	0.00614058	0.0166404	1.61288	0.0119533	0.0407042	0.0057236	0.0545855	0.0461653	0.337664	0.0354914
	SAW53	d__Bacteria;p__Proteobacteria;c__Alphaproteobacteria;o__Caulobacterales;f__Caulobacteraceae;g__Caulobacter;s__	52.44	1.58	19044	4060380	0.0123797	0.0244711	0.0345062	0.0139792	0.00556005	0.000620824	0.00176104	0.000679847	0.0181793	0.00102057
	SAR276	d__Bacteria;p__Acidobacteriota;c__Vicinamibacteria;o__Vicinamibacterales;f__JACQTH01;g__;s__	52.13	3.56	6357	3985240	0.00319244	0.00230595	0.333641	0.0158247	0.00988834	0.00727173	0.00501397	0.693082	0.0729705	0.235122
	SAW126	d__Bacteria;p__Chloroflexota;c__Limnocylindria;o__Limnocylindrales;f__CSP1-4;g__CAIJPD01;s__	51.88	1.72	122178	3824922	0.000342991	0.000892691	0.00916309	0.349003	0.993814	0.00363342	0.00330972	0.00417232	0.270643	0.00370515
	SAW83	d__Bacteria;p__Omnitrophota;c__Koll11;o__2-02-FULL-51-18;f__2-02-FULL-51-18;g__;s__	51.66	2.06	8645	2056893	0.605133	0.0162398	0.0413873	0.0222039	0.00473313	0.00380066	0.00554207	6.19861e-05	0.137939	0.00313491
	SAW167	d__Bacteria;p__Proteobacteria;c__Gammaproteobacteria;o__Steroidobacterales;f__Steroidobacteraceae;g__SCUD01;s__	51.6	2.88	51055	4629974	0.021751	0.0418265	1.37938	0.144019	0.393665	0.300242	0.218861	0.158086	0.396129	0.22573
	SAR249	d__Archaea;p__Thermoproteota;c__Nitrososphaeria;o__Nitrososphaerales;f__Nitrosopumilaceae;g__VHBM01;s__	51.38	4.37	49936	1398877	2.6583	0.0375704	0.028788	0.433839	0.0117323	0.162745	0.510417	0.342816	0.634046	0.338659
	SAR77	d__Bacteria;p__Eisenbacteria;c__RBG-16-71-46;o__SZUA-252;f__SZUA-252;g__SZUA-252;s__	51.22	2.2	8054	577499	0.0207261	0.0059597	0.115327	0.0359353	0.120576	0.19783	0.851563	0.0358559	0.0597048	0.36175
	SAR70	d__Bacteria;p__Chlamydiota;c__Chlamydiia;o__Chlamydiales;f__SM23-39;g__;s__	51.08	0.68	4001	1823690	0.692793	0.00298255	0.00770527	0.0446341	0.00784717	0.013128	0.0831924	0.00185979	0.151192	0.0327267
	SAW277	d__Bacteria;p__Proteobacteria;c__Alphaproteobacteria;o__Dongiales;f__;g__;s__	50.85	3.06	15595	3541259	0.00210229	0.0746488	1.23852	0.009296	0.0237137	0.0216826	0.00473077	0.0122766	0.269657	0.0128967
	SAR261	d__Bacteria;p__Proteobacteria;c__Alphaproteobacteria;o__Caulobacterales;f__TH1-2;g__Terricaulis;s__	50.63	3.45	143389	2853569	0.0065164	0.000882777	0.044983	0.00309771	0.00482151	0.281094	0.0830344	0.513101	0.0120603	0.29241
	SAR61	d__Bacteria;p__Gemmatimonadota;c__Gemmatimonadetes;o__Gemmatimonadales;f__Gemmatimonadaceae;g__JACDHQ01;s__	50.08	0.16	14539	732732	0.615347	0.0540996	0.256175	0.300666	0.0870357	0.132822	0.102585	0.00479403	0.262665	0.0800669

## Sheet: supplementary_tabS4
KO_annotation	LDA_score	more_abundant_in	detailed_KO_annotation	Brite_classification
K00138	2.96537	water	aldehyde dehydrogenase [EC:1.2.1.-]	00010 Glycolysis / Gluconeogenesis
K02779	2.35748	rocks	glucose PTS system EIICB or EIICBA component [EC:2.7.1.199]	00010 Glycolysis / Gluconeogenesis
K01682	2.92424	water	aconitate hydratase 2 / 2-methylisocitrate dehydratase [EC:4.2.1.3 4.2.1.99]	00020 Citrate cycle (TCA cycle)
K00032	2.77121	water	phosphogluconate 2-dehydrogenase [EC:1.1.1.43]	00030 Pentose phosphate pathway
K19813	2.36847	rocks	glucose dehydrogenase [EC:1.1.5.9]	00030 Pentose phosphate pathway
K00039	2.56028	water	ribitol 2-dehydrogenase [EC:1.1.1.56]	00040 Pentose and glucuronate interconversions
K00875	2.38729	water	D-ribulokinase [EC:2.7.1.47]	00040 Pentose and glucuronate interconversions
K01812	2.45519	rocks	glucuronate isomerase [EC:5.3.1.12]	00040 Pentose and glucuronate interconversions
K01815	2.51625	rocks	4-deoxy-L-threo-5-hexosulose-uronate ketol-isomerase [EC:5.3.1.17]	00040 Pentose and glucuronate interconversions
K08322	2.3655	rocks	L-gulonate 5-dehydrogenase [EC:1.1.1.380]	00040 Pentose and glucuronate interconversions
K21620	2.51074	rocks	galactitol 2-dehydrogenase [EC:1.1.1.16]	00052 Galactose metabolism
K00496	2.58409	water	alkane 1-monooxygenase [EC:1.14.15.3]	00071 Fatty acid degradation
K02639	2.42689	water	ferredoxin	00195 Photosynthesis
K00491	2.58893	rocks	nitric-oxide synthase, bacterial [EC:1.14.14.47]	00220 Arginine biosynthesis
K09065	2.45752	rocks	N-acetylornithine carbamoyltransferase [EC:2.1.3.9]	00220 Arginine biosynthesis
K08289	2.5405	water	phosphoribosylglycinamide formyltransferase 2 [EC:6.3.1.21]	00230 Purine metabolism
K07043	2.51413	water	UTP pyrophosphatase [EC:3.6.1.-]	00240 Pyrimidine metabolism
K09018	2.49985	rocks	pyrimidine oxygenase [EC:1.14.99.46]	00240 Pyrimidine metabolism
K09021	2.44099	rocks	aminoacrylate peracid reductase	00240 Pyrimidine metabolism
K05597	2.61932	water	glutamin-(asparagin-)ase [EC:3.5.1.38]	00250 Alanine, aspartate and glutamate metabolism
K00108	2.46968	rocks	choline dehydrogenase [EC:1.1.99.1]	00260 Glycine, serine and threonine metabolism
K00305	2.43588	rocks	sarcosine oxidase subunit gamma [EC:1.5.3.24 1.5.3.1]	00260 Glycine, serine and threonine metabolism
K00613	2.41463	rocks	glycine amidinotransferase [EC:2.1.4.1]	00260 Glycine, serine and threonine metabolism
K01753	2.57054	water	D-serine dehydratase [EC:4.3.1.18]	00260 Glycine, serine and threonine metabolism
K06718	3.41785	water	L-2,4-diaminobutyric acid acetyltransferase [EC:2.3.1.178]	00260 Glycine, serine and threonine metabolism
K17755	3.05175	rocks	choline oxidase [EC:1.1.3.17]	00260 Glycine, serine and threonine metabolism
K21834	2.39646	water	N,N-dimethylglycine/sarcosine dehydrogenase ferredoxin subunit	00260 Glycine, serine and threonine metabolism
K00547	2.5035	rocks	homocysteine S-methyltransferase [EC:2.1.1.10]	00270 Cysteine and methionine metabolism
K01761	2.3991	rocks	methionine-gamma-lyase [EC:4.4.1.11]	00270 Cysteine and methionine metabolism
K05396	2.47601	rocks	D-cysteine desulfhydrase [EC:4.4.1.15]	00270 Cysteine and methionine metabolism
K01844	2.58026	rocks	Beta-lysine 5,6-aminomutase alpha subunit [EC:5.4.3.3]	00310 Lysine degradation
K18011	2.74232	rocks	Beta-lysine 5,6-aminomutase beta subunit [EC:5.4.3.3]	00310 Lysine degradation
K00472	2.45667	rocks	prolyl 4-hydroxylase [EC:1.14.11.2]	00330 Arginine and proline metabolism
K01584	2.8681	water	arginine decarboxylase [EC:4.1.1.19]	00330 Arginine and proline metabolism
K03365	2.4174	rocks	cytosine/creatinine deaminase [EC:3.5.4.1 3.5.4.21]	00330 Arginine and proline metabolism
K08688	2.42112	rocks	creatinase [EC:3.5.3.3]	00330 Arginine and proline metabolism
K12252	2.5245	rocks	arginine:pyruvate transaminase [EC:2.6.1.84]	00330 Arginine and proline metabolism
K19743	2.73457	water	1-piperideine-2-carboxylate/1-pyrroline-2-carboxylate reductase [NAD(P)H] [EC:1.5.1.1]	00330 Arginine and proline metabolism
K22548	2.61892	rocks	trans-L-3-hydroxyproline dehydratase [EC:4.2.1.77]	00330 Arginine and proline metabolism
K01089	2.4273	rocks	imidazoleglycerol-phosphate dehydratase / histidinol-phosphatase [EC:4.2.1.19 3.1.3.15]	00340 Histidine metabolism
K01663	2.58755	rocks	imidazole glycerol-phosphate synthase [EC:4.3.2.10]	00340 Histidine metabolism
K00446	2.59653	water	Catechol 2,3-dioxygenase [EC:1.13.11.2]	00362 Benzoate degradation
K05783	2.64837	water	dihydroxycyclohexadiene carboxylate dehydrogenase [EC:1.3.1.25 1.3.1.-]	00362 Benzoate degradation
K07534	2.8573	water	cyclohex-1-ene-1-carboxyl-CoA hydratase [EC:4.2.1.-]	00362 Benzoate degradation
K10216	2.96994	water	2-hydroxymuconate-semialdehyde hydrolase [EC:3.7.1.9]	00362 Benzoate degradation
K10217	2.65698	water	aminomuconate-semialdehyde/2-hydroxymuconate-6-semialdehyde dehydrogenase [EC:1.2.1.32 1.2.1.85]	00362 Benzoate degradation
K15511	2.53263	water	Benzoyl-CoA 2,3-epoxidase subunit A [EC:1.14.13.208]	00362 Benzoate degradation
K16242	3.08622	water	phenol/toluene 2-monooxygenase (NADH) P3/A3 [EC:1.14.13.244 1.14.13.243]	00362 Benzoate degradation
K16243	3.21578	water	phenol/toluene 2-monooxygenase (NADH) P1/A1 [EC:1.14.13.244 1.14.13.243]	00362 Benzoate degradation
K16244	3.18108	water	phenol/toluene 2-monooxygenase (NADH) P2/A2 [EC:1.14.13.244 1.14.13.243]	00362 Benzoate degradation
K16245	3.24156	water	phenol/toluene 2-monooxygenase (NADH) P4/A4 [EC:1.14.13.244 1.14.13.243]	00362 Benzoate degradation
K16246	2.9605	water	phenol/toluene 2-monooxygenase (NADH) P5/A5 [EC:1.14.13.244 1.14.13.243]	00362 Benzoate degradation
K16249	3.3495	water	phenol/toluene 2-monooxygenase (NADH) P0/A0	00362 Benzoate degradation
K18364	2.8467	water	2-oxopent-4-enoate/cis-2-oxohex-4-enoate hydratase [EC:4.2.1.80 4.2.1.132]	00362 Benzoate degradation
K18365	2.88642	water	4-hydroxy-2-oxovalerate/4-hydroxy-2-oxohexanoate aldolase [EC:4.1.3.39 4.1.3.43]	00362 Benzoate degradation
K13498	2.49289	rocks	indole-3-glycerol phosphate synthase / phosphoribosylanthranilate isomerase [EC:4.1.1.48 5.3.1.24]	00400 Phenylalanine, tyrosine and tryptophan biosynthesis
K14187	2.38295	rocks	chorismate mutase / prephenate dehydrogenase [EC:5.4.99.5 1.3.1.12]	00400 Phenylalanine, tyrosine and tryptophan biosynthesis
K05780	3.78282	water	alpha-D-ribose 1-methylphosphonate 5-triphosphate synthase subunit PhnL [EC:2.7.8.37]	00440 Phosphonate and phosphinate metabolism
K06163	3.42428	water	alpha-D-ribose 1-methylphosphonate 5-phosphate C-P lyase [EC:4.7.1.1]	00440 Phosphonate and phosphinate metabolism
K06164	3.36893	water	alpha-D-ribose 1-methylphosphonate 5-triphosphate synthase subunit PhnI [EC:2.7.8.37]	00440 Phosphonate and phosphinate metabolism
K06165	3.43644	water	alpha-D-ribose 1-methylphosphonate 5-triphosphate synthase subunit PhnH [EC:2.7.8.37]	00440 Phosphonate and phosphinate metabolism
K06166	3.48923	water	alpha-D-ribose 1-methylphosphonate 5-triphosphate synthase subunit PhnG [EC:2.7.8.37]	00440 Phosphonate and phosphinate metabolism
K19746	2.43182	rocks	D-arginine dehydrogenase [EC:1.4.99.6]	00470 D-Amino acid metabolism
K22550	2.55862	water	D-hydroxyproline dehydrogenase subunit gamma	00470 D-Amino acid metabolism
K01176	2.24428	rocks	alpha-amylase [EC:3.2.1.1]	00500 Starch and sucrose metabolism
K01187	2.31246	rocks	alpha-glucosidase [EC:3.2.1.20]	00500 Starch and sucrose metabolism
K01194	2.38233	rocks	alpha,alpha-trehalase [EC:3.2.1.28]	00500 Starch and sucrose metabolism
K02438	3.05178	rocks	glycogen debranching enzyme [EC:3.2.1.196]	00500 Starch and sucrose metabolism
K01183	2.36916	rocks	chitinase [EC:3.2.1.14]	00520 Amino sugar and nucleotide sugar metabolism
K12448	2.4386	rocks	UDP-arabinose 4-epimerase [EC:5.1.3.5]	00520 Amino sugar and nucleotide sugar metabolism
K18676	2.48541	rocks	glucosamine kinase [EC:2.7.1.8]	00520 Amino sugar and nucleotide sugar metabolism
K19969	2.69882	rocks	2-epi-5-epi-valiolone synthase [EC:4.2.3.152]	00525 Acarbose and validamycin biosynthesis
K03818	2.90895	water	putative colanic acid biosynthesis acetyltransferase WcaF [EC:2.3.1.-]	00543 Exopolysaccharide biosynthesis
K00887	2.95731	rocks	undecaprenol kinase [EC:2.7.1.66]	00550 Peptidoglycan biosynthesis
K07260	2.42523	rocks	zinc D-Ala-D-Ala carboxypeptidase [EC:3.4.17.14]	00550 Peptidoglycan biosynthesis
K01093	2.47171	rocks	4-phytase / acid phosphatase [EC:3.1.3.26 3.1.3.2]	00562 Inositol phosphate metabolism
K07281	2.74385	rocks	1L-myo-inositol 1-phosphate cytidylyltransferase [EC:2.7.7.74]	00562 Inositol phosphate metabolism
K01254	2.3851	rocks	leukotriene-A4 hydrolase [EC:3.3.2.6]	00590 Arachidonic acid metabolism
K01130	2.55764	water	arylsulfatase [EC:3.1.6.1]	00600 Sphingolipid metabolism
K04020	2.64822	water	phosphotransacetylase	00620 Pyruvate metabolism
K18366	2.9461	water	acetaldehyde/propanal dehydrogenase [EC:1.2.1.10 1.2.1.87]	00620 Pyruvate metabolism
K22373	2.37213	rocks	lactate racemase [EC:5.1.2.1]	00620 Pyruvate metabolism
K20218	2.86939	water	4-hydroxyisophthalate hydroxylase	00623 Toluene degradation
K03862	2.69823	water	vanillate monooxygenase [EC:1.14.13.82]	00627 Aminobenzoate degradation
K15064	2.45434	rocks	syringate O-demethylase [EC:2.1.1.-]	00627 Aminobenzoate degradation
K00122	2.48415	rocks	formate dehydrogenase [EC:1.17.1.9]	00630 Glyoxylate and dicarboxylate metabolism
K10680	2.71122	water	N-ethylmaleimide reductase [EC:1.-.-.-]	00633 Nitrotoluene degradation
K08325	2.64256	water	NADP-dependent alcohol dehydrogenase [EC:1.1.-.-]	00640 Propanoate metabolism
K20455	3.03978	water	2-methylcitrate dehydratase (2-methyl-trans-aconitate forming) [EC:4.2.1.117]	00640 Propanoate metabolism
K14083	2.43612	rocks	trimethylamine---corrinoid protein Co-methyltransferase [EC:2.1.1.250]	00680 Methane metabolism
K16255	2.45842	rocks	cytochrome c-L	00680 Methane metabolism
K18210	2.42494	rocks	fumarate reductase (CoM/CoB) subunit B [EC:1.3.4.1]	00720 Other carbon fixation pathways
K11731	2.56084	water	citronellyl-CoA dehydrogenase [EC:1.3.99.-]	00907 Pinene, camphor and geraniol degradation
K13774	2.62028	water	citronellol/citronellal dehydrogenase	00907 Pinene, camphor and geraniol degradation
K13777	2.73164	water	geranyl-CoA carboxylase alpha subunit [EC:6.4.1.5]	00907 Pinene, camphor and geraniol degradation
K13778	2.6483	water	geranyl-CoA carboxylase beta subunit [EC:6.4.1.5]	00907 Pinene, camphor and geraniol degradation
K02305	2.52446	rocks	nitric oxide reductase subunit C	00910 Nitrogen metabolism
K05601	2.19598	water	hydroxylamine reductase [EC:1.7.99.1]	00910 Nitrogen metabolism
K26139	2.5999	water	nitrite reductase [NAD(P)H] large subunit [EC:1.7.1.4]	00910 Nitrogen metabolism
K02048	2.67026	water	sulfate/thiosulfate transport system substrate-binding protein	00920 Sulfur metabolism
K07307	2.25888	rocks	anaerobic dimethyl sulfoxide reductase subunit B	00920 Sulfur metabolism
K17285	2.46184	rocks	methanethiol oxidase [EC:1.8.3.4]	00920 Sulfur metabolism
K00808	2.41612	rocks	homospermidine synthase [EC:2.5.1.44]	00960 Tropane, piperidine and pyridine alkaloid biosynthesis
K08081	2.59453	rocks	tropinone reductase I [EC:1.1.1.206]	00960 Tropane, piperidine and pyridine alkaloid biosynthesis
K15983	2.41679	rocks	3-ketosteroid 9alpha-monooxygenase subunit B [EC:1.14.15.30]	00984 Steroid degradation
K16048	2.34107	rocks	3-hydroxy-9,10-secoandrosta-1,3 ,5(10)-triene-9 ,17-dione monooxygenase reductase component [EC:1.5.1.-]	00984 Steroid degradation
K01076	2.5209	rocks	abhydrolase domain-containing protein 17 [EC:3.1.2.22]	01002 Peptidases and inhibitors
K06402	2.31809	rocks	stage IV sporulation protein FB [EC:3.4.24.-]	01002 Peptidases and inhibitors
K06904	2.36566	rocks	Escherichia/Staphylococcus phage prohead protease	01002 Peptidases and inhibitors
K13694	3.33691	water	murein DD-endopeptidase / murein LD-carboxypeptidase [EC:3.4.-.- 3.4.17.13]	01002 Peptidases and inhibitors
K13963	3.2439	water	serpin B	01002 Peptidases and inhibitors
K17734	2.43887	rocks	serine protease AprX [EC:3.4.21.-]	01002 Peptidases and inhibitors
K19225	2.38591	rocks	rhomboid protease GluP [EC:3.4.21.105]	01002 Peptidases and inhibitors
K21429	2.88822	water	immunomodulating metalloprotease	01002 Peptidases and inhibitors
K22686	2.72327	rocks	pro-apoptotic serine protease NMA111 [EC:3.4.21.-]	01002 Peptidases and inhibitors
K24847	3.47233	water	23S rRNA 5-hydroxycytidine C2501 synthase	01002 Peptidases and inhibitors
K13012	3.17612	water	O-antigen biosynthesis protein WbqP	01005 Lipopolysaccharide biosynthesis proteins
K19997	2.4696	rocks	GlcNAc-P-P-Und epimerase [EC:5.1.3.26]	01005 Lipopolysaccharide biosynthesis proteins
K14136	2.53992	rocks	decaprenyl-phosphate phosphoribosyltransferase [EC:2.4.2.45]	01006 Prenyltransferases
K22770	3.0538	water	stearoyl-CoA 9-desaturase NADPH oxidoreductase	01040 Biosynthesis of unsaturated fatty acids
K00897	2.45899	rocks	kanamycin kinase [EC:2.7.1.95]	01504 Antimicrobial resistance genes
K06880	2.33414	rocks	erythromycin esterase [EC:3.1.1.-]	01504 Antimicrobial resistance genes
K19271	2.48513	rocks	chloramphenicol O-acetyltransferase type A [EC:2.3.1.28]	01504 Antimicrobial resistance genes
K21252	2.64702	water	fosfomycin resistance protein FosX	01504 Antimicrobial resistance genes
K02024	2.9017	water	maltoporin	02000 Transporters
K02056	2.3916	rocks	simple sugar transport system ATP-binding protein [EC:7.5.2.-]	02000 Transporters
K02058	2.40707	rocks	simple sugar transport system substrate-binding protein	02000 Transporters
K02073	2.52546	water	D-methionine transport system substrate-binding protein	02000 Transporters
K02757	2.44645	water	beta-glucoside PTS system EIICBA component [EC:2.7.1.-]	02000 Transporters
K02856	2.33357	rocks	L-rhamnose-H+ transport protein	02000 Transporters
K03314	2.62475	rocks	Na+:H+ antiporter NhaB family	02000 Transporters
K05777	2.46723	rocks	putative thiamine transport system substrate-binding protein	02000 Transporters
K06076	2.77975	water	long-chain fatty acid transport protein	02000 Transporters
K06156	2.53354	rocks	Gnt-I system low-affinity gluconate transporter	02000 Transporters
K06518	2.96278	water	holin-like protein	02000 Transporters
K08169	2.67832	water	MFS transporter, DHA2 family, multidrug resistance protein	02000 Transporters
K08227	2.6111	water	MFS transporter, LPLT family, lysophospholipid transporter	02000 Transporters
K08714	2.44964	rocks	voltage-gated sodium channel	02000 Transporters
K09016	2.67092	water	putative pyrimidine permease RutG	02000 Transporters
K10001	2.60286	water	glutamate/aspartate transport system substrate-binding protein	02000 Transporters
K10002	2.65992	water	glutamate/aspartate transport system permease protein	02000 Transporters
K10004	2.59626	water	glutamate/aspartate transport system ATP-binding protein [EC:7.4.2.1]	02000 Transporters
K10232	2.35181	rocks	alpha-glucoside transport system substrate-binding protein	02000 Transporters
K10543	2.51117	rocks	D-xylose transport system substrate-binding protein	02000 Transporters
K10544	2.53692	rocks	D-xylose transport system permease protein	02000 Transporters
K10545	2.5019	rocks	D-xylose transport system ATP-binding protein [EC:7.5.2.10]	02000 Transporters
K10547	2.84807	water	putative multiple sugar transport system permease protein	02000 Transporters
K10548	2.576	water	putative multiple sugar transport system ATP-binding protein [EC:7.5.2.-]	02000 Transporters
K10559	2.36802	rocks	rhamnose transport system substrate-binding protein	02000 Transporters
K10820	2.5704	water	galactofuranose transport system ATP-binding protein [EC:7.5.2.9]	02000 Transporters
K10974	2.69716	rocks	cytosine permease	02000 Transporters
K11103	2.48801	water	aerobic C4-dicarboxylate transport protein	02000 Transporters
K11688	2.91559	water	C4-dicarboxylate-binding protein DctP	02000 Transporters
K13283	2.45475	rocks	ferrous-iron efflux pump FieF	02000 Transporters
K13409	2.39757	rocks	ATP-binding cassette, subfamily B, bacterial CvaB/MchF/RaxB	02000 Transporters
K13929	4.0033	water	malonate decarboxylase alpha subunit [EC:2.3.1.187]	02000 Transporters
K13931	4.006	water	malonate decarboxylase delta subunit	02000 Transporters
K14698	2.6138	rocks	ATP-binding cassette, subfamily B, bacterial IrtA/YbtP [EC:7.-.-.-]	02000 Transporters
K14699	2.84997	rocks	ATP-binding cassette, subfamily B, bacterial IrtB/YbtQ [EC:7.-.-.-]	02000 Transporters
K15495	2.30601	rocks	molybdate/tungstate transport system substrate-binding protein	02000 Transporters
K15576	2.52244	water	nitrate/nitrite transport system substrate-binding protein	02000 Transporters
K15577	2.55035	water	nitrate/nitrite transport system permease protein	02000 Transporters
K15578	2.51303	water	nitrate/nitrite transport system ATP-binding protein [EC:7.3.2.4]	02000 Transporters
K16924	2.2952	rocks	energy-coupling factor transport system substrate-specific component	02000 Transporters
K16927	2.38406	rocks	energy-coupling factor transport system substrate-specific component	02000 Transporters
K17213	2.59628	rocks	inositol transport system substrate-binding protein	02000 Transporters
K17214	2.75552	rocks	inositol transport system permease protein	02000 Transporters
K17215	2.61233	rocks	inositol transport system ATP-binding protein	02000 Transporters
K18303	2.65807	water	multidrug efflux pump	02000 Transporters
K18975	2.5465	rocks	small multidrug resistance pump	02000 Transporters
K19231	2.68623	rocks	fibronectin-binding autotransporter adhesin	02000 Transporters
K19270	2.38017	rocks	mannitol-1-/sugar-/sorbitol-6-phosphatase [EC:3.1.3.22 3.1.3.23 3.1.3.50]	02000 Transporters
K21393	2.45598	water	TRAP-type transport system large permease protein	02000 Transporters
K21397	2.36513	rocks	ABC transport system ATP-binding/permease protein	02000 Transporters
K21572	2.26105	rocks	starch-binding outer membrane protein, SusD/RagB family	02000 Transporters
K22737	2.50952	rocks	erythrin-vacuolar iron transport family protein	02000 Transporters
K23181	2.77505	water	ferric citrate transport system substrate-binding protein	02000 Transporters
K23993	2.39777	rocks	multiphosphoryl transfer protein [EC:2.7.3.9 2.7.1.202]	02000 Transporters
K24180	2.92248	water	malate permease and related proteins	02000 Transporters
K24206	2.82121	water	uric acid transporter	02000 Transporters
K03293	2.63518	rocks	amino acid transporter, AAT family	02000 Transporters
K01467	2.5274	rocks	beta-lactamase class C [EC:3.5.2.6]	02020 Two-component system
K07644	3.04029	water	two-component system, OmpR family, heavy metal sensor histidine kinase CusS [EC:2.7.13.3]	02020 Two-component system
K07645	2.64594	water	two-component system, OmpR family, sensor histidine kinase QseC [EC:2.7.13.3]	02020 Two-component system
K07649	2.57456	water	two-component system, OmpR family, sensor histidine kinase TctE [EC:2.7.13.3]	02020 Two-component system
K07675	2.7206	water	two-component system, NarL family, sensor histidine kinase UhpB [EC:2.7.13.3]	02020 Two-component system
K07774	2.54783	water	two-component system, OmpR family, response regulator TctD	02020 Two-component system
K16692	2.74308	water	tyrosine-protein kinase Etk/Wzc [EC:2.7.10.3]	02020 Two-component system
K20974	2.70709	rocks	two-component system, sensor histidine kinase [EC:2.7.13.3]	02020 Two-component system
K23548	2.70305	water	uptake hydrogenase small subunit [EC:1.12.99.6]	02020 Two-component system
K11527	2.61171	water	two-component system, sensor histidine kinase and response regulator [EC:2.7.13.3]	02020 Two-component system
K11711	3.13474	water	two-component system, LuxR family, sensor histidine kinase DctS [EC:2.7.13.3]	02020 Two-component system
K11712	3.17789	water	two-component system, LuxR family, response regulator DctR	02020 Two-component system
K22067	3.05838	water	two-component system, oxyanion-binding sensor	02020 Two-component system
K01318	2.4081	rocks	glutamyl endopeptidase [EC:3.4.21.19]	01002 Peptidases and inhibitors
K20276	2.27659	rocks	large repetitive protein	02024 Quorum sensing
K20483	2.65898	rocks	lantibiotic biosynthesis protein	02020 Two-component system
K20484	2.67407	rocks	lantibiotic biosynthesis protein	02020 Two-component system
K20539	2.79149	rocks	IclR family transcriptional regulator, blcABC operon repressor	03000 Transcription factors
K02398	3.08907	water	negative regulator of flagellin synthesis FlgM	02035 Bacterial motility proteins
K02402	3.31514	water	flagellar transcriptional activator FlhC	02035 Bacterial motility proteins
K02403	3.36535	water	flagellar transcriptional activator FlhD	02035 Bacterial motility proteins
K02423	3.1981	water	flagellar protein FliT	02035 Bacterial motility proteins
K03415	3.39963	water	two-component system, chemotaxis family, chemotaxis protein CheV	02035 Bacterial motility proteins
K03776	3.10287	water	aerotaxis receptor	02035 Bacterial motility proteins
K06603	2.9064	water	flagellar protein FlaG	02035 Bacterial motility proteins
K10954	2.58669	water	zona occludens toxin	02042 Bacterial toxins
K02676	2.64004	water	type IV pilus assembly protein PilZ	02044 Secretion system
K11894	2.94361	rocks	type VI secretion system protein ImpI	02044 Secretion system
K11903	2.98288	water	type VI secretion system secreted protein Hcp	02044 Secretion system
K11913	2.40021	rocks	type VI secretion system protein	02044 Secretion system
K12057	2.78337	water	conjugal transfer pilus assembly protein TraF	02044 Secretion system
K12062	2.87095	water	conjugal transfer pilin signal peptidase TrbI	02044 Secretion system
K12065	2.8918	water	conjugal transfer pilus assembly protein TraB	02044 Secretion system
K12070	2.47055	water	conjugal transfer pilus assembly protein TraI	02044 Secretion system
K12071	2.84253	water	conjugal transfer pilus assembly protein TraD	02044 Secretion system
K12072	3.1051	water	conjugative transfer pilus assembly protein TraH	02044 Secretion system
K01155	2.73454	water	type II restriction enzyme [EC:3.1.21.4]	02048 Prokaryotic defense system
K03970	2.47132	rocks	phage shock protein B	02048 Prokaryotic defense system
K02043	3.56269	water	GntR family transcriptional regulator, phosphonate transport system regulatory protein	03000 Transcription factors
K02167	2.51737	rocks	TetR/AcrR family transcriptional regulator, transcriptional repressor of bet genes	03000 Transcription factors
K02525	2.80574	water	LacI family transcriptional regulator, kdg operon repressor	03000 Transcription factors
K02623	2.53383	water	LysR family transcriptional regulator, pca operon transcriptional activator	03000 Transcription factors
K02688	3.31966	water	transcriptional regulator, propionate catabolism operon regulatory protein	03000 Transcription factors
K03436	2.54787	rocks	DeoR family transcriptional regulator, fructose operon transcriptional repressor	03000 Transcription factors
K03556	2.63535	rocks	LuxR family transcriptional regulator, maltose regulon positive regulatory protein	03000 Transcription factors
K03577	2.88831	water	TetR/AcrR family transcriptional regulator, acrAB operon repressor	03000 Transcription factors
K05596	2.73883	water	LysR family transcriptional regulator, chromosome initiation inhibitor	03000 Transcription factors
K06211	2.52886	rocks	HTH-type transcriptional regulator, transcriptional repressor of NAD biosynthesis genes [EC:2.7.7.1 2.7.1.22]	03000 Transcription factors
K07727	2.54717	rocks	putative transcriptional regulator	03000 Transcription factors
K12266	3.26351	water	anaerobic nitric oxide reductase transcription regulator	03000 Transcription factors
K13635	3.12927	water	LysR family transcriptional regulator, cys regulon transcriptional activator	03000 Transcription factors
K13642	2.55559	rocks	CRP/FNR family transcriptional regulator, transcriptional activator FtrB	03000 Transcription factors
K13794	2.72057	water	LysR family transcriptional regulator, regulatory protein for tcuABC	03000 Transcription factors
K14657	2.86271	water	LysR family transcriptional regulator, nod-box dependent transcriptional activator	03000 Transcription factors
K15773	3.07249	water	HTH-type transcriptional regulator / antitoxin HipB	03000 Transcription factors
K16135	3.08281	water	LysR family transcriptional regulator, transcriptional activator for dmlA	03000 Transcription factors
K17737	2.74736	water	LysR family transcriptional regulator, carnitine catabolism transcriptional activator	03000 Transcription factors
K18900	2.33012	rocks	LysR family transcriptional regulator, regulator for bpeEF and oprC	03000 Transcription factors
K18939	2.4056	rocks	TetR/AcrR family transcriptional regulator, lmrAB and yxaGH operons repressor	03000 Transcription factors
K19337	3.31521	water	RpiR family transcriptional regulator, carbohydrate utilization regulator	03000 Transcription factors
K21405	2.73992	water	sigma-54 dependent transcriptional regulator, acetoin dehydrogenase operon transcriptional activator AcoR	03000 Transcription factors
K21645	3.09562	water	LysR family transcriptional regulator, hypochlorite-specific transcription factor HypT	03000 Transcription factors
K21757	2.85944	water	LysR family transcriptional regulator, benzoate and cis,cis-muconate-responsive activator of ben and cat genes	03000 Transcription factors
K21884	2.92127	rocks	CRP/FNR family transcriptional regulator, cAMP and macrophage regulator	03000 Transcription factors
K22105	3.17411	water	TetR/AcrR family transcriptional regulator, fatty acid biosynthesis regulator	03000 Transcription factors
K22294	2.9292	water	TetR/AcrR family transcriptional regulator, upper aerobic nicotinate degradation pathway regulator	03000 Transcription factors
K23239	2.41113	water	FrmR/RcnR family transcriptional regulator, repressor of frmRAB operon	03000 Transcription factors
K23779	2.59553	rocks	XRE family transcriptional regulator, regulator of sulfur utilization	03000 Transcription factors
K24969	2.49404	rocks	GntR family transcriptional regulator, Nutrient-sensing system regulator	03000 Transcription factors
K00561	2.36864	rocks	23S rRNA (adenine-N6)-dimethyltransferase [EC:2.1.1.184]	03009 Ribosome biogenesis
K06182	2.58714	water	23S rRNA pseudouridine2604 synthase [EC:5.4.99.21]	03009 Ribosome biogenesis
K06183	3.05202	water	16S rRNA pseudouridine516 synthase [EC:5.4.99.19]	03009 Ribosome biogenesis
K06970	3.53337	water	23S rRNA (adenine1618-N6)-methyltransferase [EC:2.1.1.181]	03009 Ribosome biogenesis
K14761	2.95375	water	ribosome-associated protein	03009 Ribosome biogenesis
K21514	2.90217	rocks	23S rRNA (uridine2479-2'-O)-methyltransferase [EC:2.1.1.208]	03009 Ribosome biogenesis
K05541	2.68014	water	tRNA-dihydrouridine synthase C [EC:1.-.-.-]	03016 Transfer RNA biogenesis
K15257	2.37075	rocks	tRNA (mo5U34)-methyltransferase [EC:2.1.1.-]	03016 Transfer RNA biogenesis
K15461	2.55491	water	tRNA 5-methylaminomethyl-2-thiouridine biosynthesis bifunctional protein [EC:2.1.1.61 1.5.-.-]	03016 Transfer RNA biogenesis
K16318	2.72654	rocks	tRNA (guanine6-N2)-methyltransferase [EC:2.1.1.256]	03016 Transfer RNA biogenesis
K22132	2.9817	water	tRNA threonylcarbamoyladenosine dehydratase	03016 Transfer RNA biogenesis
K24073	2.70507	rocks	RNA polymerase sigma factor CnrH	03021 Transcription machinery
K03591	2.52996	water	cell division protein FtsN	03036 Chromosome and associated proteins
K03609	2.76116	water	septum site-determining protein MinD	03036 Chromosome and associated proteins
K03610	2.66119	water	septum site-determining protein MinC	03036 Chromosome and associated proteins
K03746	2.8034	water	DNA-binding protein H-NS	03036 Chromosome and associated proteins
K03219	3.98256	water	type III secretion protein C	03070 Bacterial secretion system
K03222	3.23981	water	type III secretion protein J	03070 Bacterial secretion system
K03224	3.09317	water	ATP synthase in type III secretion protein N [EC:7.4.2.8]	03070 Bacterial secretion system
K03774	3.19786	water	FKBP-type peptidyl-prolyl cis-trans isomerase SlpA [EC:5.2.1.8]	03110 Chaperones and folding catalysts
K01669	2.86226	water	deoxyribodipyrimidine photo-lyase [EC:4.1.99.3]	03400 DNA repair and recombination proteins
K03503	2.55431	water	DNA polymerase V [EC:3.4.21.-]	03400 DNA repair and recombination proteins
K03554	3.08252	water	recombination associated protein RdgC	03400 DNA repair and recombination proteins
K06876	3.16617	water	(6-4)DNA photolyase [EC:4.1.99.13]	03400 DNA repair and recombination proteins
K12343	2.34609	rocks	3-oxo-5-alpha-steroid 4-dehydrogenase 1 [EC:1.3.1.22]	09103 Lipid metabolism
K09913	2.86718	water	purine/pyrimidine-nucleoside phosphorylase [EC:2.4.2.1 2.4.2.2]	09104 Nucleotide metabolism
K12526	2.5854	rocks	bifunctional diaminopimelate decarboxylase / aspartate kinase [EC:4.1.1.20 2.7.2.4]	09105 Amino acid metabolism
K21672	2.3574	rocks	2,4-diaminopentanoate dehydrogenase [EC:1.4.1.12 1.4.1.26]	09105 Amino acid metabolism
K00867	2.38214	rocks	type I pantothenate kinase [EC:2.7.1.33]	09108 Metabolism of cofactors and vitamins
K01664	2.58824	rocks	para-aminobenzoate synthetase component II [EC:2.6.1.85]	09108 Metabolism of cofactors and vitamins
K05928	2.59857	rocks	tocopherol O-methyltransferase [EC:2.1.1.95]	09108 Metabolism of cofactors and vitamins
K06879	2.68581	water	7-cyano-7-deazaguanine reductase [EC:1.7.1.13]	09108 Metabolism of cofactors and vitamins
K09474	2.47136	rocks	acid phosphatase (class A) [EC:3.1.3.2]	09108 Metabolism of cofactors and vitamins
K13522	2.69869	water	bifunctional NMN adenylyltransferase/nudix hydrolase [EC:2.7.7.1 3.6.1.-]	09108 Metabolism of cofactors and vitamins
K16651	2.79182	rocks	L-threonine kinase [EC:2.7.1.177]	09108 Metabolism of cofactors and vitamins
K17872	2.66252	rocks	demethylphylloquinone reductase [EC:1.6.5.12]	09108 Metabolism of cofactors and vitamins
K22099	2.46362	rocks	dihydrofolate synthase / folylpolyglutamate synthase [EC:6.3.2.12 6.3.2.17]	09108 Metabolism of cofactors and vitamins
K00279	2.5256	rocks	cytokinin dehydrogenase [EC:1.5.99.12]	09109 Metabolism of terpenoids and polyketides
K04781	2.78162	rocks	salicylate synthetase [EC:5.4.4.2 4.2.99.21]	09109 Metabolism of terpenoids and polyketides
K04793	2.85377	rocks	mycobactin lysine-N-oxygenase	09109 Metabolism of terpenoids and polyketides
K05551	2.83551	rocks	minimal PKS ketosynthase (KS/KS alpha) [EC:2.3.1.- 2.3.1.260 2.3.1.235]	09109 Metabolism of terpenoids and polyketides
K05552	2.78976	rocks	minimal PKS chain-length factor (CLF/KS beta) [EC:2.3.1.- 2.3.1.260 2.3.1.235]	09109 Metabolism of terpenoids and polyketides
K05554	2.82652	rocks	aromatase [EC:4.2.1.-]	09109 Metabolism of terpenoids and polyketides
K06443	2.68685	rocks	lycopene beta-cyclase [EC:5.5.1.19]	09109 Metabolism of terpenoids and polyketides
K10211	2.49931	rocks	4,4'-diaponeurosporenoate glycosyltransferase [EC:2.4.1.-]	09109 Metabolism of terpenoids and polyketides
K10212	2.46832	rocks	glycosyl-4,4'-diaponeurosporenoate acyltransferase [EC:2.3.1.-]	09109 Metabolism of terpenoids and polyketides
K12420	2.80497	rocks	ketoreductase [EC:1.1.1.-]	09109 Metabolism of terpenoids and polyketides
K13327	2.51631	rocks	DTDP-3,4-didehydro-2,6-dideoxy-alpha-D-glucose 3-reductase [EC:1.1.1.384]	09109 Metabolism of terpenoids and polyketides
K14631	2.5392	rocks	flavin reductase ActVB [EC:1.5.1.-]	09109 Metabolism of terpenoids and polyketides
K15746	2.4778	rocks	beta-carotene 3-hydroxylase [EC:1.14.15.24]	09109 Metabolism of terpenoids and polyketides
K15926	2.88663	rocks	cyclase	09109 Metabolism of terpenoids and polyketides
K15928	2.89813	rocks	bifunctional hydroxylase/dehydrase	09109 Metabolism of terpenoids and polyketides
K16431	2.54377	rocks	FAD-dependent halogenase [EC:1.14.19.-]	09109 Metabolism of terpenoids and polyketides
K21166	2.50806	rocks	enediyne biosynthesis protein E9	09109 Metabolism of terpenoids and polyketides
K00476	2.323	rocks	aspartate beta-hydroxylase [EC:1.14.11.16]	09130 Environmental Information Processing
K00624	2.80268	rocks	carnitine O-acetyltransferase [EC:2.3.1.7]	09140 Cellular Processes
K13592	2.48188	rocks	regulator of CtrA degradation	09143 Cell growth and death
K21087	3.19863	water	flagellar brake protein	09145 Cellular community – prokaryotes
K13085	3.85988	water	Phosphatidylinositol-4,5-bisphosphate 4-phosphatase [EC:3.1.3.78]	09171 Infectious disease: bacterial
K06079	3.40611	water	copper homeostasis protein (lipoprotein)	09175 Drug resistance: antimicrobial
K20523	2.27549	rocks	SH3 domain-containing YSC84-like protein 1	09182 Protein families: genetic information processing
K01045	2.91322	rocks	arylesterase / paraoxonase [EC:3.1.1.2 3.1.8.1]	09183 Protein families: signaling and cellular processes
K03098	2.84493	water	apolipoprotein D and lipocalin family protein	09183 Protein families: signaling and cellular processes
K00464	2.54061	rocks	all-trans-8'-apo-beta-carotenal 15,15'-oxygenase [EC:1.13.11.75]	09190 Not Included in Pathway or Brite
K00598	2.44728	rocks	trans-aconitate 2-methyltransferase [EC:2.1.1.144]	09190 Not Included in Pathway or Brite
K00675	2.39097	rocks	N-hydroxyarylamine O-acetyltransferase [EC:2.3.1.118]	09190 Not Included in Pathway or Brite
K01023	2.29151	rocks	arylsulfate sulfotransferase [EC:2.8.2.22]	09190 Not Included in Pathway or Brite
K01235	2.64582	rocks	alpha-glucuronidase [EC:3.2.1.139]	09190 Not Included in Pathway or Brite
K01671	2.28224	rocks	sulfofructosephosphate aldolase [EC:4.1.2.57]	09190 Not Included in Pathway or Brite
K01726	2.34736	rocks	gamma-carbonic anhydrase [EC:4.2.1.-]	09190 Not Included in Pathway or Brite
K01751	2.32916	rocks	diaminopropionate ammonia-lyase [EC:4.3.1.15]	09190 Not Included in Pathway or Brite
K03207	3.93916	water	GDP-mannose mannosyl hydrolase [EC:3.6.1.-]	09190 Not Included in Pathway or Brite
K03618	2.67663	water	hydrogenase-1 operon protein HyaF	09190 Not Included in Pathway or Brite
K03619	3.05219	water	hydrogenase-1 operon protein HyaE	09190 Not Included in Pathway or Brite
K03623	2.39816	rocks	ribonuclease inhibitor	09190 Not Included in Pathway or Brite
K05715	2.4138	rocks	2-phosphoglycerate kinase [EC:2.7.2.16]	09190 Not Included in Pathway or Brite
K05716	2.36966	rocks	Cyclic 2,3-diphosphoglycerate synthase [EC:6.5.1.9]	09190 Not Included in Pathway or Brite
K05781	3.60685	water	putative phosphonate transport system ATP-binding protein	09190 Not Included in Pathway or Brite
K05886	2.69199	rocks	serine 3-dehydrogenase (NADP+) [EC:1.1.1.276]	09190 Not Included in Pathway or Brite
K05916	3.22217	water	nitric oxide dioxygenase [EC:1.14.12.17]	09190 Not Included in Pathway or Brite
K05970	2.38966	rocks	sialate O-acetylesterase [EC:3.1.1.53]	09190 Not Included in Pathway or Brite
K06149	2.49277	rocks	universal stress protein A	09190 Not Included in Pathway or Brite
K06221	2.72524	rocks	2,5-diketo-D-gluconate reductase A [EC:1.1.1.346]	09190 Not Included in Pathway or Brite
K06377	2.76994	rocks	sporulation-control protein	09190 Not Included in Pathway or Brite
K06605	2.56056	rocks	myo-inositol catabolism protein IolH	09190 Not Included in Pathway or Brite
K06871	2.41925	rocks	uncharacterized protein	09190 Not Included in Pathway or Brite
K06883	2.41423	rocks	uncharacterized protein	09190 Not Included in Pathway or Brite
K06921	2.52445	rocks	uncharacterized protein	09190 Not Included in Pathway or Brite
K06977	2.72264	rocks	uncharacterized protein	09190 Not Included in Pathway or Brite
K06986	2.66265	rocks	uncharacterized protein	09190 Not Included in Pathway or Brite
K07034	2.43822	rocks	uncharacterized protein	09190 Not Included in Pathway or Brite
K07044	3.01526	water	uncharacterized protein	09190 Not Included in Pathway or Brite
K07067	2.46633	rocks	diadenylate cyclase [EC:2.7.7.85]	09190 Not Included in Pathway or Brite
K07074	2.34316	rocks	uncharacterized protein	09190 Not Included in Pathway or Brite
K07077	2.56662	rocks	uncharacterized protein	09190 Not Included in Pathway or Brite
K07123	3.10001	water	uncharacterized protein	09190 Not Included in Pathway or Brite
K07137	2.87081	water	uncharacterized protein	09190 Not Included in Pathway or Brite
K07166	2.59412	rocks	ACT domain-containing protein	09190 Not Included in Pathway or Brite
K07168	3.3227	water	CBS domain-containing membrane protein	09190 Not Included in Pathway or Brite
K07231	2.91361	water	putative iron-regulated protein	09190 Not Included in Pathway or Brite
K07233	2.45336	rocks	copper resistance protein B	09190 Not Included in Pathway or Brite
K07338	3.1749	water	uncharacterized protein	09190 Not Included in Pathway or Brite
K07394	3.04847	water	SM-20-related protein	09190 Not Included in Pathway or Brite
K07396	3.19942	water	putative protein-disulfide isomerase	09190 Not Included in Pathway or Brite
K07498	2.40403	rocks	putative transposase	09190 Not Included in Pathway or Brite
K07586	2.4896	rocks	uncharacterized protein	09190 Not Included in Pathway or Brite
K08981	2.47717	rocks	putative membrane protein	09190 Not Included in Pathway or Brite
K09137	2.39702	rocks	uncharacterized protein	09190 Not Included in Pathway or Brite
K09155	2.37827	rocks	uncharacterized protein	09190 Not Included in Pathway or Brite
K09157	2.28629	rocks	uncharacterized protein	09190 Not Included in Pathway or Brite
K09160	2.501	rocks	uncharacterized protein	09190 Not Included in Pathway or Brite
K09167	2.43316	rocks	uncharacterized protein	09190 Not Included in Pathway or Brite
K09858	2.82688	water	SEC-C motif domain protein	09190 Not Included in Pathway or Brite
K09861	2.9249	water	uncharacterized protein	09190 Not Included in Pathway or Brite
K09932	2.48364	water	uncharacterized protein	09190 Not Included in Pathway or Brite
K09941	3.19689	water	uncharacterized protein	09190 Not Included in Pathway or Brite
K09946	3.1023	water	uncharacterized protein	09190 Not Included in Pathway or Brite
K09947	3.14855	water	uncharacterized protein	09190 Not Included in Pathway or Brite
K09982	2.31448	rocks	uncharacterized protein	09190 Not Included in Pathway or Brite
K10819	2.90312	water	histidine kinase [EC:2.7.13.3]	09190 Not Included in Pathway or Brite
K11744	2.40816	rocks	AI-2 transport protein TqsA	09190 Not Included in Pathway or Brite
K11811	3.51746	water	arsenical resistance protein ArsH	09190 Not Included in Pathway or Brite
K12944	2.36624	rocks	nucleoside triphosphatase [EC:3.6.1.-]	09190 Not Included in Pathway or Brite
K13930	4.00031	water	triphosphoribosyl-dephospho-CoA synthase [EC:2.4.2.52]	09190 Not Included in Pathway or Brite
K13932	4.02757	water	malonate decarboxylase beta subunit [EC:4.1.1.87]	09190 Not Included in Pathway or Brite
K13933	4.03581	water	malonate decarboxylase gamma subunit [EC:4.1.1.87]	09190 Not Included in Pathway or Brite
K13934	3.9847	water	phosphoribosyl-dephospho-CoA transferase [EC:2.7.7.66]	09190 Not Included in Pathway or Brite
K14055	2.43997	rocks	universal stress protein E	09190 Not Included in Pathway or Brite
K16652	2.50743	rocks	decaprenylphospho-beta-D-erythro-pentofuranosid-2-ulose 2-reductase [EC:1.1.1.333]	09190 Not Included in Pathway or Brite
K18208	2.90106	water	renalase [EC:1.6.3.5]	09190 Not Included in Pathway or Brite
K18446	2.38979	rocks	triphosphatase [EC:3.6.1.25]	09190 Not Included in Pathway or Brite
K18587	2.32885	rocks	ubiquinone biosynthesis protein COQ9	09190 Not Included in Pathway or Brite
K18678	2.38626	rocks	phytol kinase [EC:2.7.1.182]	09190 Not Included in Pathway or Brite
K19181	2.38493	rocks	1,5-anhydro-D-fructose reductase (1,5-anhydro-D-mannitol-forming) [EC:1.1.1.292]	09190 Not Included in Pathway or Brite
K20201	2.12275	rocks	protein arginine phosphatase [EC:3.9.1.2]	09190 Not Included in Pathway or Brite
K20541	3.48822	water	cellulose synthase operon protein B	09190 Not Included in Pathway or Brite
K21688	2.53299	rocks	resuscitation-promoting factor RpfB	09190 Not Included in Pathway or Brite
K21990	2.51548	rocks	formate-nitrite transporter family protein	09190 Not Included in Pathway or Brite
K22131	2.88735	water	2-dehydrotetronate isomerase [EC:5.3.1.35]	09190 Not Included in Pathway or Brite
K22616	2.61028	rocks	ornithine lipid ester-linked acyl 2-hydroxylase [EC:1.14.11.58]	09190 Not Included in Pathway or Brite
K22747	2.5238	rocks	apoptosis-inducing factor 3	09190 Not Included in Pathway or Brite
K23245	2.49448	water	D-apionate oxidoisomerase [EC:1.1.1.421]	09190 Not Included in Pathway or Brite
K23246	2.42894	rocks	D-apionolactonase [EC:3.1.1.115]	09190 Not Included in Pathway or Brite
K23842	2.38586	rocks	NAD(P)H dehydrogenase (quinone) [EC:1.6.5.2]	09190 Not Included in Pathway or Brite
K24119	2.72058	water	NADH-dependent peroxiredoxin subunit C [EC:1.11.1.26]	09190 Not Included in Pathway or Brite
K24157	2.51641	rocks	thioredoxin-dependent peroxiredoxin [EC:1.11.1.24]	09190 Not Included in Pathway or Brite
K24290	2.74112	rocks	[1-hydroxy-2-(trimethylamino)ethyl]phosphonate dioxygenase [EC:1.13.11.90]	09190 Not Included in Pathway or Brite
K24291	2.47302	rocks	[2-(trimethylamino)ethyl]phosphonate dioxygenase [EC:1.14.11.72]	09190 Not Included in Pathway or Brite
K25227	2.72814	water	linear primary-alkylsulfatase [EC:3.1.6.21]	09190 Not Included in Pathway or Brite
K25649	2.60001	rocks	mannosylglycerate hydrolase [EC:3.2.1.170	09190 Not Included in Pathway or Brite
K25656	2.59968	water	cryptochrome	09190 Not Included in Pathway or Brite
K26148	2.54827	water	c-di-GMP phosphodiesterase [EC:3.1.4.52]	09190 Not Included in Pathway or Brite
K04031	2.63101	water	ethanolamine utilization protein EutS	99985 Amino acid metabolism

## Sheet: supplementary_tabS5
	soxABCDXYZ							urease							Ammonia transporter	Ammonia monooxygenase			nxrA/narG	nxrB/narH	narI	Nitrite reductase		sulfide:quinone oxidoreductase	methanol dehydrogenase xoxF	glutathione-dependent formaldehyde-activating enzyme	formate dehydrogenase (NADP+) beta subunit	S-(hydroxymethyl) glutathione dehydrogenase	S-formylglutathione hydrolase	coxMLS			Hydrogenase		RubisCO		Calvin Cycle, M00165
MAG	K17222	K17223	K17224	K17225	K17226	K17227	K22622	K01428	K01429	K01430	K03190	K03187	K03188	K03189	K03320	K10944	K10945	K10946	K00370	K00371	K00374	K00362	K00363	K17218	K23995	K03396	K15022	K00121	K01070	K03518	K03519	K03520	K06281	K23548	K01601	K01602	K00855	K01601	K01602	K00927	K00150	K00134	K01803	K01623	K01624	K03841	K02446	K11532	K01086
SAR1	NA	NA	NA	NA	NA	NA	NA	1	NA	NA	NA	NA	NA	NA	1	NA	NA	NA	NA	NA	NA	NA	NA	NA	NA	NA	NA	NA	NA	7	6	6	NA	NA	NA	NA	NA	NA	NA	1	NA	1	1	NA	NA	NA	1	NA	NA
SAR104	NA	NA	NA	NA	NA	NA	1	NA	NA	NA	NA	NA	NA	NA	1	NA	NA	NA	NA	NA	NA	NA	NA	NA	1	NA	1	NA	NA	2	2	2	NA	NA	NA	NA	NA	NA	NA	1	NA	NA	1	NA	NA	1	NA	NA	NA
SAR106	3	4	1	NA	4	4	NA	1	NA	1	1	1	1	1	1	NA	NA	NA	NA	NA	NA	1	1	NA	NA	NA	NA	1	1	7	4	8	NA	NA	NA	NA	NA	NA	NA	1	NA	1	1	1	NA	1	NA	NA	NA
SAR107	NA	NA	NA	NA	NA	NA	NA	NA	NA	NA	NA	NA	NA	NA	NA	NA	NA	NA	NA	NA	NA	NA	NA	NA	NA	NA	NA	NA	NA	3	NA	NA	NA	NA	NA	NA	NA	NA	NA	1	NA	NA	1	2	NA	NA	NA	NA	NA
SAR108	NA	NA	NA	NA	NA	NA	NA	NA	NA	NA	NA	NA	NA	NA	NA	NA	NA	NA	NA	NA	NA	NA	NA	NA	NA	NA	NA	NA	NA	NA	NA	NA	NA	NA	NA	NA	NA	NA	NA	1	NA	NA	1	NA	1	NA	NA	NA	NA
SAR11	NA	NA	NA	NA	NA	NA	NA	NA	NA	NA	NA	NA	NA	NA	NA	NA	NA	NA	NA	NA	NA	NA	NA	NA	NA	NA	1	NA	NA	1	1	1	NA	NA	NA	NA	NA	NA	NA	1	NA	1	1	1	NA	1	NA	NA	NA
SAR110	NA	NA	NA	NA	NA	NA	NA	NA	NA	NA	NA	NA	NA	NA	1	NA	NA	1	1	1	1	2	1	NA	1	NA	NA	NA	NA	NA	NA	NA	NA	NA	NA	NA	NA	NA	NA	NA	NA	1	1	NA	NA	1	NA	NA	NA
SAR112	1	1	1	1	2	1	1	1	NA	1	1	NA	NA	NA	1	NA	NA	NA	NA	NA	NA	NA	NA	NA	NA	NA	NA	NA	NA	1	1	NA	NA	NA	NA	NA	1	NA	NA	1	NA	NA	NA	NA	1	NA	NA	NA	NA
SAR113	1	1	1	1	1	1	1	NA	1	1	1	NA	NA	NA	2	NA	NA	NA	NA	NA	NA	NA	NA	NA	NA	NA	NA	NA	NA	1	1	2	NA	NA	NA	NA	NA	NA	NA	1	NA	1	1	1	NA	NA	NA	NA	NA
SAR116	NA	NA	NA	NA	NA	NA	NA	1	NA	NA	1	2	1	1	NA	NA	NA	NA	NA	NA	NA	NA	2	NA	NA	NA	NA	NA	NA	6	4	6	NA	NA	NA	NA	NA	NA	NA	1	NA	1	1	NA	NA	1	NA	NA	NA
SAR118	NA	NA	NA	NA	NA	NA	NA	NA	NA	NA	NA	NA	NA	NA	1	1	NA	1	NA	NA	NA	NA	NA	1	NA	NA	NA	NA	NA	NA	NA	NA	NA	NA	NA	NA	NA	NA	NA	1	1	NA	1	NA	NA	NA	NA	NA	NA
SAR119	NA	NA	NA	NA	NA	NA	NA	NA	NA	NA	NA	NA	NA	NA	2	NA	NA	NA	NA	NA	NA	NA	NA	1	NA	NA	NA	NA	NA	NA	NA	NA	NA	NA	NA	NA	NA	NA	NA	1	NA	NA	1	1	NA	NA	1	NA	NA
SAR12	NA	NA	NA	NA	NA	NA	NA	1	1	NA	1	NA	NA	NA	1	NA	NA	NA	NA	NA	NA	NA	NA	1	NA	NA	NA	NA	NA	NA	NA	NA	NA	NA	NA	NA	NA	NA	NA	1	NA	NA	1	NA	NA	NA	NA	NA	NA
SAR121	NA	NA	NA	NA	NA	NA	NA	NA	NA	NA	NA	NA	NA	NA	2	NA	NA	NA	NA	NA	NA	NA	1	NA	NA	NA	NA	NA	NA	3	2	1	NA	NA	NA	NA	NA	NA	NA	1	NA	1	1	1	NA	NA	1	NA	NA
SAR122	NA	NA	NA	1	NA	NA	2	NA	NA	NA	NA	NA	NA	NA	1	NA	NA	NA	NA	NA	NA	NA	1	NA	NA	NA	1	NA	NA	1	1	1	NA	NA	NA	NA	NA	NA	NA	1	NA	1	NA	NA	NA	NA	NA	NA	NA
SAR125	NA	NA	NA	NA	NA	NA	NA	1	1	1	1	NA	1	1	2	NA	NA	NA	NA	NA	NA	1	1	NA	NA	NA	NA	NA	NA	NA	NA	NA	NA	NA	1	1	NA	1	1	1	NA	1	1	1	NA	NA	1	NA	NA
SAR126	NA	NA	NA	NA	NA	NA	NA	NA	NA	NA	NA	NA	NA	NA	1	NA	NA	NA	NA	NA	NA	NA	NA	1	NA	NA	NA	NA	NA	NA	NA	NA	NA	NA	NA	NA	NA	NA	NA	1	1	NA	1	NA	NA	NA	NA	NA	NA
SAR127	NA	1	NA	2	4	1	2	NA	NA	NA	NA	NA	NA	NA	2	NA	NA	NA	NA	NA	NA	1	1	1	NA	NA	NA	NA	NA	1	1	1	NA	NA	1	1	1	1	1	1	NA	NA	NA	1	NA	1	NA	NA	NA
SAR13	NA	NA	NA	NA	1	NA	NA	NA	NA	NA	NA	NA	NA	NA	2	NA	NA	NA	NA	NA	NA	NA	NA	1	1	1	1	1	1	NA	NA	NA	NA	NA	1	1	1	1	1	1	NA	1	1	1	NA	1	NA	NA	1
SAR134	1	1	1	NA	1	1	NA	1	1	1	2	1	1	1	1	NA	NA	NA	NA	NA	NA	NA	1	NA	NA	NA	NA	NA	NA	2	2	7	NA	NA	NA	NA	NA	NA	NA	1	NA	2	1	NA	NA	1	NA	NA	NA
SAR136	NA	NA	NA	NA	2	1	NA	NA	NA	NA	NA	NA	NA	NA	1	NA	NA	NA	NA	NA	NA	NA	NA	1	NA	NA	NA	NA	NA	NA	1	NA	NA	NA	NA	NA	1	NA	NA	1	NA	1	1	1	NA	NA	NA	NA	NA
SAR139	NA	NA	NA	NA	NA	NA	NA	NA	NA	NA	NA	NA	NA	NA	NA	NA	NA	NA	NA	NA	NA	NA	NA	1	NA	NA	NA	NA	NA	NA	NA	NA	NA	NA	NA	NA	NA	NA	NA	NA	NA	NA	1	NA	NA	1	NA	NA	NA
SAR144	NA	NA	NA	NA	NA	NA	NA	NA	NA	NA	NA	NA	NA	NA	1	NA	NA	NA	NA	NA	NA	NA	NA	NA	NA	NA	NA	NA	NA	2	2	2	NA	NA	NA	NA	NA	NA	NA	1	NA	1	1	NA	NA	NA	NA	NA	NA
SAR147	1	1	NA	1	1	1	1	NA	NA	NA	NA	1	NA	NA	3	NA	NA	NA	NA	NA	NA	1	1	NA	NA	NA	NA	NA	NA	1	NA	2	NA	NA	NA	NA	NA	NA	NA	1	NA	1	NA	1	NA	1	NA	NA	NA
SAR149	NA	NA	NA	NA	NA	NA	NA	NA	NA	NA	NA	NA	NA	NA	2	NA	NA	NA	NA	NA	1	NA	NA	NA	NA	NA	NA	NA	NA	NA	NA	NA	NA	NA	NA	NA	NA	NA	NA	NA	NA	NA	NA	NA	NA	NA	NA	NA	NA
SAR15	1	2	NA	2	1	1	2	NA	1	1	2	1	2	1	4	1	1	NA	1	NA	NA	NA	6	NA	NA	NA	1	NA	NA	NA	2	5	NA	NA	NA	NA	NA	NA	NA	5	NA	4	5	1	1	3	NA	NA	NA
SAR151	NA	NA	NA	NA	NA	NA	NA	NA	NA	NA	NA	NA	NA	NA	NA	NA	NA	NA	NA	NA	NA	NA	NA	NA	NA	NA	NA	NA	NA	NA	NA	NA	NA	NA	NA	NA	NA	NA	NA	1	NA	NA	1	NA	1	NA	NA	NA	NA
SAR154	1	1	NA	NA	1	1	NA	NA	NA	NA	1	1	1	NA	1	NA	NA	NA	NA	NA	NA	NA	NA	NA	NA	NA	NA	NA	NA	NA	1	4	NA	NA	NA	NA	NA	NA	NA	1	NA	1	NA	1	NA	NA	NA	NA	NA
SAR155	NA	1	NA	1	NA	NA	1	NA	NA	NA	NA	NA	NA	NA	NA	NA	NA	NA	NA	NA	NA	NA	NA	NA	NA	NA	1	NA	NA	NA	NA	NA	NA	NA	NA	NA	NA	NA	NA	NA	NA	NA	1	NA	NA	1	NA	NA	NA
SAR156	NA	NA	NA	1	NA	NA	1	NA	NA	NA	NA	NA	NA	NA	2	NA	NA	NA	1	1	NA	NA	3	NA	NA	NA	NA	NA	NA	NA	NA	NA	NA	NA	NA	NA	NA	NA	NA	1	NA	1	1	NA	NA	1	NA	NA	NA
SAR157	NA	NA	NA	NA	NA	NA	NA	NA	NA	NA	NA	NA	NA	NA	1	NA	NA	NA	NA	NA	NA	NA	NA	NA	NA	NA	NA	NA	NA	NA	1	1	NA	NA	NA	NA	NA	NA	NA	1	NA	1	1	NA	NA	NA	NA	NA	NA
SAR16	NA	NA	NA	NA	NA	NA	NA	NA	NA	NA	NA	NA	NA	NA	NA	NA	NA	NA	NA	NA	NA	NA	NA	NA	NA	NA	1	NA	NA	1	1	1	NA	NA	NA	NA	NA	NA	NA	1	NA	1	NA	NA	NA	1	NA	NA	NA
SAR161	NA	NA	NA	NA	NA	NA	NA	NA	NA	NA	NA	NA	NA	NA	NA	NA	NA	NA	NA	NA	NA	NA	NA	NA	NA	NA	NA	NA	NA	NA	NA	NA	NA	NA	NA	NA	NA	NA	NA	1	NA	NA	1	NA	1	NA	NA	NA	NA
SAR162	NA	NA	NA	NA	NA	NA	NA	NA	NA	NA	NA	NA	NA	NA	NA	NA	NA	NA	NA	NA	NA	NA	NA	NA	NA	NA	NA	NA	NA	NA	NA	NA	NA	NA	NA	NA	NA	NA	NA	1	NA	1	NA	NA	NA	1	NA	NA	NA
SAR163	1	1	1	1	1	1	NA	NA	NA	NA	1	1	1	1	2	NA	NA	NA	NA	NA	NA	1	1	NA	NA	NA	NA	1	NA	1	1	NA	1	1	1	NA	1	1	NA	2	NA	1	2	1	2	1	NA	NA	1
SAR164	NA	NA	NA	NA	NA	NA	NA	1	NA	NA	NA	NA	NA	NA	NA	NA	NA	NA	NA	NA	NA	NA	NA	1	NA	NA	NA	NA	NA	2	2	1	NA	NA	NA	NA	NA	NA	NA	1	NA	NA	1	NA	NA	NA	NA	NA	NA
SAR165	NA	NA	NA	NA	NA	NA	NA	NA	NA	NA	NA	NA	NA	NA	2	NA	NA	NA	NA	NA	NA	NA	NA	NA	NA	NA	NA	NA	NA	NA	NA	NA	NA	NA	NA	NA	1	NA	NA	NA	NA	NA	NA	NA	NA	NA	NA	NA	NA
SAR166	NA	NA	NA	NA	NA	NA	NA	NA	NA	NA	NA	NA	NA	NA	NA	NA	NA	NA	NA	NA	NA	1	1	NA	NA	NA	NA	NA	NA	NA	NA	NA	NA	NA	NA	NA	1	NA	NA	1	NA	1	1	NA	NA	NA	NA	NA	NA
SAR169	NA	NA	NA	NA	NA	NA	NA	1	1	1	1	2	1	1	2	1	1	1	1	1	1	1	2	NA	1	NA	NA	NA	NA	NA	NA	NA	NA	NA	NA	NA	1	NA	NA	1	NA	1	1	1	NA	NA	NA	NA	NA
SAR172	NA	NA	NA	NA	NA	NA	NA	NA	NA	NA	NA	NA	NA	NA	NA	NA	NA	NA	NA	NA	NA	NA	NA	NA	NA	NA	NA	NA	NA	NA	NA	NA	NA	NA	NA	NA	NA	NA	NA	1	NA	1	1	NA	NA	NA	NA	NA	NA
SAR173	NA	NA	NA	NA	NA	NA	NA	NA	NA	NA	NA	NA	NA	NA	1	NA	NA	NA	NA	NA	NA	NA	NA	NA	NA	NA	NA	NA	NA	1	2	NA	NA	NA	NA	NA	NA	NA	NA	1	NA	NA	1	1	NA	NA	NA	NA	NA
SAR175	NA	NA	NA	NA	NA	NA	NA	NA	NA	NA	NA	NA	NA	NA	1	NA	NA	NA	NA	NA	NA	NA	NA	NA	NA	NA	NA	NA	NA	NA	NA	NA	NA	NA	NA	NA	NA	NA	NA	NA	NA	NA	NA	NA	NA	NA	NA	NA	NA
SAR178	NA	NA	NA	1	NA	NA	1	NA	NA	NA	NA	NA	NA	NA	NA	NA	NA	NA	NA	NA	NA	NA	NA	NA	NA	NA	NA	NA	NA	NA	NA	NA	NA	NA	NA	NA	NA	NA	NA	1	NA	1	1	NA	NA	1	NA	NA	NA
SAR183	NA	NA	NA	NA	NA	NA	NA	NA	NA	NA	NA	NA	NA	NA	1	NA	NA	NA	NA	NA	NA	NA	NA	NA	NA	1	1	1	1	NA	NA	NA	NA	NA	NA	NA	NA	NA	NA	1	NA	1	NA	1	NA	NA	NA	NA	NA
SAR188	NA	NA	NA	1	NA	NA	1	1	1	1	1	NA	1	1	NA	NA	NA	NA	1	1	NA	NA	3	NA	NA	NA	NA	NA	NA	NA	NA	NA	NA	NA	NA	NA	NA	NA	NA	1	NA	1	1	NA	NA	1	NA	NA	NA
SAR189	NA	NA	NA	1	NA	NA	1	NA	NA	NA	NA	NA	NA	NA	1	NA	NA	NA	NA	NA	NA	NA	NA	NA	NA	NA	1	NA	NA	1	1	1	NA	NA	NA	NA	NA	NA	NA	1	NA	1	1	NA	NA	1	NA	NA	NA
SAR19	NA	NA	NA	NA	NA	NA	NA	NA	NA	NA	NA	NA	NA	NA	4	NA	NA	NA	NA	NA	NA	1	1	NA	NA	NA	NA	NA	NA	NA	NA	NA	NA	NA	NA	NA	NA	NA	NA	1	NA	1	1	NA	1	2	NA	NA	NA
SAR191	NA	NA	NA	NA	NA	NA	NA	2	2	1	2	2	2	2	2	NA	NA	NA	NA	NA	NA	NA	NA	NA	NA	NA	NA	NA	NA	2	3	2	NA	NA	NA	NA	NA	NA	NA	NA	NA	1	1	NA	NA	NA	NA	NA	NA
SAR197	NA	NA	NA	NA	NA	NA	NA	NA	NA	NA	NA	NA	NA	NA	NA	NA	NA	NA	NA	NA	NA	NA	NA	NA	NA	NA	NA	NA	NA	NA	NA	NA	NA	NA	NA	NA	NA	NA	NA	1	NA	NA	1	2	NA	NA	NA	NA	NA
SAR20	NA	NA	NA	NA	NA	NA	NA	NA	NA	NA	NA	NA	NA	NA	1	NA	NA	NA	NA	NA	NA	NA	1	1	NA	NA	NA	NA	NA	2	1	1	NA	NA	NA	NA	NA	NA	NA	NA	NA	NA	NA	NA	NA	NA	NA	NA	NA
SAR200	1	1	1	1	2	1	1	1	1	1	1	2	1	1	2	NA	NA	NA	NA	NA	NA	1	1	1	NA	NA	NA	1	1	NA	NA	NA	NA	NA	NA	NA	NA	NA	NA	1	NA	1	1	NA	1	1	NA	NA	NA
SAR201	NA	NA	NA	NA	NA	NA	NA	NA	NA	NA	NA	NA	NA	NA	1	NA	NA	NA	NA	NA	NA	NA	NA	NA	NA	NA	NA	NA	NA	1	NA	NA	NA	NA	NA	NA	NA	NA	NA	1	NA	NA	1	1	NA	1	NA	NA	NA
SAR205	NA	NA	NA	NA	NA	NA	NA	NA	NA	NA	NA	NA	NA	NA	2	NA	NA	NA	NA	NA	NA	NA	NA	NA	NA	NA	NA	NA	NA	1	1	2	NA	NA	NA	NA	NA	NA	NA	1	NA	1	1	1	NA	NA	1	NA	NA
SAR207	NA	NA	NA	NA	NA	NA	NA	NA	NA	NA	NA	NA	NA	NA	NA	NA	NA	NA	NA	NA	NA	NA	NA	NA	NA	NA	NA	NA	NA	NA	NA	NA	NA	NA	NA	NA	NA	NA	NA	1	NA	NA	1	NA	1	NA	NA	NA	NA
SAR208	NA	NA	NA	1	NA	NA	1	NA	NA	NA	NA	NA	NA	NA	NA	NA	NA	NA	NA	NA	NA	NA	NA	NA	NA	NA	1	NA	NA	1	1	NA	NA	NA	NA	NA	NA	NA	NA	1	NA	1	1	NA	NA	1	NA	NA	NA
SAR209	NA	NA	NA	NA	NA	NA	NA	NA	NA	NA	NA	NA	NA	NA	NA	NA	NA	NA	NA	NA	NA	NA	NA	NA	NA	NA	NA	NA	NA	NA	NA	NA	NA	NA	NA	NA	NA	NA	NA	1	NA	NA	1	1	NA	NA	NA	NA	NA
SAR21	NA	NA	NA	NA	NA	NA	NA	NA	NA	NA	NA	NA	NA	NA	NA	NA	NA	NA	NA	NA	NA	NA	NA	1	NA	NA	NA	NA	NA	2	NA	1	NA	NA	NA	NA	NA	NA	NA	NA	NA	NA	NA	NA	NA	NA	NA	NA	NA
SAR210	NA	NA	NA	NA	NA	NA	NA	NA	NA	NA	NA	NA	NA	NA	NA	NA	NA	NA	NA	NA	NA	NA	NA	NA	NA	NA	1	NA	NA	1	2	2	NA	NA	NA	NA	NA	NA	NA	1	NA	1	1	NA	NA	1	NA	NA	NA
SAR211	NA	NA	NA	NA	NA	NA	NA	1	1	1	1	1	1	1	3	NA	NA	NA	1	1	1	1	1	NA	NA	NA	NA	1	1	1	1	1	NA	NA	NA	NA	NA	NA	NA	1	NA	1	1	NA	2	1	NA	NA	NA
SAR212	NA	NA	NA	NA	NA	NA	NA	NA	NA	NA	NA	NA	NA	NA	1	NA	NA	NA	NA	NA	NA	NA	NA	NA	NA	NA	NA	NA	NA	1	NA	NA	NA	NA	NA	NA	NA	NA	NA	1	NA	NA	NA	1	NA	NA	NA	NA	NA
SAR213	NA	NA	NA	NA	NA	NA	NA	NA	NA	NA	NA	NA	NA	NA	NA	NA	NA	NA	NA	NA	NA	NA	NA	NA	NA	NA	1	NA	NA	NA	NA	NA	NA	NA	NA	NA	NA	NA	NA	1	NA	NA	1	1	NA	NA	NA	1	NA
SAR214	NA	NA	NA	NA	NA	NA	NA	NA	NA	NA	NA	NA	NA	NA	NA	NA	NA	NA	NA	NA	NA	NA	NA	NA	NA	1	NA	1	1	NA	NA	NA	NA	NA	NA	NA	NA	NA	NA	NA	NA	NA	1	1	NA	NA	NA	NA	NA
SAR215	1	2	1	NA	1	1	NA	1	1	1	1	1	1	1	2	NA	NA	NA	NA	NA	NA	1	1	NA	NA	NA	1	NA	NA	5	3	5	NA	NA	NA	NA	NA	NA	NA	1	NA	1	NA	1	NA	1	NA	NA	NA
SAR216	NA	NA	NA	NA	NA	NA	NA	NA	NA	NA	NA	NA	NA	NA	2	NA	NA	NA	NA	NA	NA	NA	NA	NA	NA	NA	NA	NA	NA	2	2	2	NA	NA	NA	NA	NA	NA	NA	1	NA	1	1	1	NA	NA	1	NA	NA
SAR217	NA	NA	NA	NA	NA	NA	NA	NA	NA	NA	NA	NA	NA	NA	NA	NA	NA	NA	NA	NA	NA	NA	2	NA	NA	NA	NA	NA	NA	NA	NA	NA	NA	NA	NA	NA	1	NA	NA	1	NA	1	1	1	NA	NA	NA	NA	NA
SAR219	NA	NA	NA	1	NA	NA	1	NA	1	NA	1	NA	1	1	3	NA	NA	NA	NA	NA	NA	NA	3	NA	NA	NA	NA	NA	NA	NA	NA	NA	NA	NA	NA	NA	NA	NA	NA	1	NA	1	1	NA	NA	1	NA	NA	NA
SAR221	NA	NA	NA	NA	NA	NA	NA	NA	NA	NA	NA	NA	NA	NA	NA	NA	NA	NA	NA	NA	NA	NA	NA	NA	NA	NA	NA	NA	NA	NA	1	NA	NA	NA	NA	NA	NA	NA	NA	1	NA	1	2	NA	NA	1	NA	NA	NA
SAR226	NA	NA	NA	NA	NA	NA	NA	NA	NA	NA	NA	NA	NA	NA	1	1	1	NA	NA	1	NA	NA	2	NA	NA	NA	NA	NA	NA	NA	NA	NA	NA	NA	NA	NA	NA	NA	NA	NA	NA	NA	1	NA	NA	1	NA	NA	NA
SAR228	NA	NA	NA	NA	NA	NA	NA	NA	1	1	1	1	1	1	NA	NA	NA	NA	NA	NA	NA	NA	1	1	NA	NA	NA	NA	NA	NA	NA	NA	NA	NA	NA	NA	NA	NA	NA	1	1	NA	1	NA	NA	NA	NA	NA	NA
SAR230	2	2	1	NA	2	2	NA	NA	NA	NA	NA	NA	NA	NA	1	NA	NA	NA	NA	NA	NA	1	1	NA	NA	NA	1	NA	NA	1	1	5	NA	NA	NA	NA	NA	NA	NA	1	NA	1	NA	NA	NA	NA	NA	NA	NA
SAR231	NA	NA	NA	NA	NA	NA	NA	NA	NA	NA	NA	NA	NA	NA	NA	NA	NA	NA	NA	NA	NA	NA	NA	NA	NA	NA	NA	NA	NA	NA	NA	NA	NA	NA	NA	NA	NA	NA	NA	1	NA	NA	1	1	NA	NA	NA	NA	NA
SAR238	1	1	1	NA	1	1	NA	1	1	1	1	1	1	1	2	NA	NA	NA	NA	NA	NA	NA	NA	NA	NA	NA	1	NA	NA	4	2	6	NA	NA	NA	NA	NA	NA	NA	1	NA	NA	1	1	NA	1	NA	NA	NA
SAR242	NA	NA	NA	NA	NA	NA	NA	NA	1	1	1	1	1	1	NA	NA	1	NA	NA	NA	NA	NA	NA	NA	NA	NA	NA	NA	NA	NA	NA	NA	NA	NA	NA	NA	NA	NA	NA	NA	NA	NA	1	NA	NA	NA	NA	NA	NA
SAR244	NA	NA	NA	NA	NA	NA	NA	1	1	1	1	1	1	1	2	NA	NA	NA	NA	NA	NA	NA	NA	NA	NA	NA	1	NA	NA	1	1	4	NA	NA	NA	NA	NA	NA	NA	NA	NA	NA	1	NA	NA	NA	NA	1	NA
SAR245	NA	NA	NA	NA	NA	NA	NA	NA	NA	NA	NA	NA	NA	NA	1	NA	NA	NA	1	1	1	NA	NA	1	NA	1	1	1	NA	NA	NA	NA	NA	NA	NA	NA	NA	NA	NA	1	NA	1	1	1	NA	NA	NA	1	NA
SAR246	NA	NA	NA	NA	NA	NA	NA	NA	NA	NA	NA	NA	NA	NA	2	NA	NA	NA	NA	NA	NA	NA	1	1	NA	NA	NA	NA	NA	1	1	NA	NA	NA	NA	NA	1	NA	NA	NA	NA	2	1	1	NA	NA	1	NA	NA
SAR248	NA	NA	NA	NA	NA	NA	NA	1	1	NA	1	NA	1	1	1	NA	NA	NA	NA	NA	NA	NA	NA	NA	NA	NA	NA	NA	NA	1	1	1	NA	NA	1	1	1	1	1	1	NA	2	1	1	NA	NA	1	NA	NA
SAR249	NA	NA	NA	NA	NA	NA	NA	NA	NA	NA	1	NA	NA	NA	1	NA	NA	NA	NA	NA	NA	NA	NA	NA	NA	NA	NA	NA	NA	NA	NA	NA	NA	NA	NA	NA	NA	NA	NA	1	NA	NA	1	NA	NA	NA	NA	NA	NA
SAR25	NA	NA	1	NA	NA	NA	NA	NA	NA	NA	NA	NA	NA	NA	3	NA	NA	NA	NA	NA	NA	NA	2	NA	NA	NA	NA	1	1	4	3	2	1	NA	NA	NA	NA	NA	NA	9	NA	7	8	1	NA	1	NA	1	NA
SAR250	NA	NA	NA	NA	NA	NA	NA	NA	NA	NA	NA	NA	NA	NA	NA	NA	NA	NA	NA	NA	NA	NA	NA	NA	NA	NA	NA	NA	NA	2	2	1	NA	NA	NA	NA	NA	NA	NA	1	NA	1	1	NA	NA	NA	NA	NA	NA
SAR252	NA	NA	NA	NA	NA	NA	NA	NA	NA	NA	NA	NA	NA	NA	NA	NA	NA	NA	NA	NA	NA	NA	NA	NA	NA	NA	NA	1	1	NA	NA	NA	NA	NA	NA	NA	NA	NA	NA	1	NA	1	1	NA	NA	NA	NA	1	NA
SAR253	NA	NA	1	NA	NA	NA	NA	NA	NA	NA	NA	NA	NA	NA	1	NA	NA	NA	NA	NA	NA	NA	NA	NA	NA	NA	NA	NA	NA	NA	NA	NA	NA	NA	NA	NA	NA	NA	NA	1	NA	1	1	NA	NA	1	NA	NA	NA
SAR255	NA	NA	NA	NA	NA	NA	NA	NA	NA	NA	NA	NA	NA	NA	NA	NA	NA	NA	NA	NA	NA	NA	NA	NA	NA	NA	NA	NA	NA	2	1	1	NA	NA	NA	NA	NA	NA	NA	1	NA	1	1	NA	NA	NA	NA	NA	NA
SAR257	NA	NA	NA	NA	NA	NA	NA	NA	NA	NA	NA	NA	NA	NA	NA	NA	NA	NA	NA	NA	NA	NA	NA	NA	NA	NA	NA	NA	NA	NA	NA	NA	NA	NA	NA	NA	NA	NA	NA	2	NA	1	1	NA	NA	NA	NA	NA	NA
SAR258	NA	NA	NA	NA	NA	NA	NA	NA	NA	NA	NA	NA	NA	NA	NA	NA	NA	NA	NA	NA	NA	NA	1	NA	NA	NA	NA	NA	NA	NA	NA	NA	1	NA	NA	NA	NA	NA	NA	1	NA	1	1	NA	NA	NA	NA	NA	NA
SAR259	NA	NA	NA	NA	NA	NA	NA	NA	NA	NA	NA	NA	NA	NA	2	NA	NA	NA	NA	NA	NA	NA	1	NA	NA	NA	NA	NA	NA	NA	NA	NA	NA	NA	NA	NA	NA	NA	NA	1	NA	1	1	NA	NA	NA	NA	NA	NA
SAR260	NA	NA	NA	NA	NA	NA	NA	NA	NA	NA	NA	NA	NA	NA	NA	NA	NA	NA	1	1	1	NA	NA	NA	NA	NA	NA	1	1	NA	NA	NA	NA	NA	NA	NA	NA	NA	NA	1	NA	1	1	NA	NA	NA	NA	1	NA
SAR261	NA	NA	NA	NA	NA	NA	NA	NA	NA	NA	NA	NA	NA	NA	NA	NA	NA	NA	NA	NA	NA	NA	NA	NA	NA	NA	NA	1	NA	NA	NA	NA	NA	NA	NA	NA	NA	NA	NA	1	NA	1	1	1	NA	NA	NA	NA	NA
SAR262	NA	NA	NA	NA	NA	NA	NA	NA	NA	NA	NA	NA	NA	NA	1	NA	NA	NA	NA	NA	NA	NA	NA	NA	NA	1	1	1	1	NA	NA	NA	NA	NA	NA	NA	NA	NA	NA	1	NA	1	1	1	NA	NA	NA	NA	NA
SAR263	NA	NA	NA	1	2	1	1	NA	NA	NA	NA	NA	NA	NA	3	NA	NA	NA	NA	NA	NA	1	1	1	NA	NA	NA	NA	NA	NA	NA	NA	NA	NA	NA	NA	1	NA	NA	1	NA	1	1	1	NA	NA	NA	NA	NA
SAR264	NA	NA	NA	NA	NA	NA	NA	NA	NA	NA	NA	NA	NA	NA	NA	NA	NA	NA	NA	NA	NA	NA	NA	NA	NA	NA	NA	NA	NA	1	1	NA	NA	NA	NA	NA	NA	NA	NA	1	NA	1	1	NA	NA	NA	1	NA	NA
SAR266	2	1	1	NA	2	2	NA	NA	1	1	1	1	1	1	2	NA	NA	NA	NA	NA	NA	NA	NA	NA	NA	1	NA	1	1	2	1	NA	NA	NA	NA	NA	NA	NA	NA	1	NA	NA	1	NA	NA	NA	1	1	NA
SAR269	NA	NA	NA	NA	NA	NA	NA	NA	NA	NA	NA	NA	NA	NA	1	NA	NA	NA	NA	NA	NA	NA	NA	NA	NA	1	1	1	1	NA	NA	NA	NA	NA	NA	NA	NA	NA	NA	1	NA	1	1	1	NA	NA	NA	NA	NA
SAR270	1	1	1	NA	2	1	NA	1	1	1	1	1	1	1	1	NA	NA	NA	NA	NA	NA	NA	NA	1	NA	NA	1	NA	NA	2	2	4	NA	NA	NA	NA	NA	NA	NA	1	NA	1	1	1	NA	NA	1	1	NA
SAR273	NA	NA	NA	NA	NA	NA	NA	NA	NA	NA	NA	NA	NA	NA	1	NA	NA	NA	NA	NA	NA	NA	NA	NA	NA	NA	1	1	1	NA	NA	NA	NA	NA	NA	NA	NA	NA	NA	1	NA	1	1	1	NA	NA	NA	NA	NA
SAR276	NA	NA	NA	1	NA	NA	1	1	2	2	1	NA	1	1	NA	NA	NA	NA	NA	NA	NA	NA	NA	NA	NA	NA	NA	NA	NA	1	1	NA	NA	NA	NA	NA	NA	NA	NA	NA	NA	NA	1	NA	NA	NA	NA	NA	NA
SAR279	NA	NA	NA	NA	NA	NA	NA	NA	NA	NA	NA	NA	NA	NA	NA	NA	NA	NA	NA	NA	NA	NA	NA	NA	NA	NA	NA	NA	NA	NA	NA	NA	NA	NA	NA	NA	NA	NA	NA	1	NA	NA	1	NA	NA	1	NA	NA	NA
SAR28	NA	NA	NA	NA	NA	NA	NA	NA	NA	NA	NA	NA	NA	NA	1	1	1	1	NA	NA	NA	NA	NA	1	NA	NA	NA	NA	NA	NA	NA	NA	NA	NA	NA	NA	NA	NA	NA	1	1	NA	1	NA	NA	NA	NA	NA	NA
SAR285	NA	NA	NA	NA	1	NA	NA	NA	NA	NA	NA	NA	NA	NA	1	NA	NA	NA	NA	NA	NA	NA	NA	1	NA	1	NA	NA	NA	10	8	3	NA	NA	NA	NA	NA	NA	NA	1	NA	2	1	1	NA	NA	NA	NA	NA
SAR286	NA	NA	NA	NA	NA	NA	NA	NA	NA	NA	NA	NA	NA	NA	NA	NA	NA	NA	NA	NA	NA	NA	NA	NA	NA	NA	NA	NA	NA	NA	NA	NA	NA	NA	NA	NA	NA	NA	NA	1	NA	1	1	NA	NA	1	NA	NA	NA
SAR289	NA	NA	NA	NA	NA	NA	NA	NA	NA	NA	NA	NA	NA	NA	1	NA	NA	NA	NA	NA	NA	NA	NA	NA	NA	NA	1	NA	NA	2	2	5	NA	NA	NA	NA	NA	NA	NA	1	NA	1	1	1	NA	1	NA	NA	NA
SAR292	NA	NA	NA	NA	NA	NA	NA	1	NA	NA	NA	NA	1	1	3	NA	NA	NA	NA	NA	NA	1	1	1	NA	NA	NA	NA	NA	1	1	1	NA	NA	NA	NA	NA	NA	NA	1	NA	1	1	1	NA	NA	1	NA	NA
SAR295	NA	1	1	NA	1	1	NA	1	1	1	1	1	1	1	1	NA	NA	NA	NA	NA	NA	NA	NA	NA	NA	NA	1	1	NA	3	2	3	NA	NA	NA	NA	NA	NA	NA	1	NA	1	1	1	NA	1	NA	NA	NA
SAR301	NA	NA	NA	NA	NA	NA	NA	1	1	1	1	NA	1	1	2	NA	NA	NA	NA	NA	NA	1	1	NA	NA	NA	NA	NA	NA	2	1	1	NA	NA	1	1	1	1	1	1	NA	1	1	NA	3	NA	1	NA	NA
SAR307	NA	NA	NA	NA	NA	NA	NA	NA	NA	NA	NA	NA	NA	NA	NA	NA	NA	NA	NA	NA	NA	NA	2	1	NA	NA	NA	NA	NA	10	5	8	NA	NA	NA	NA	NA	NA	NA	1	NA	1	1	1	NA	NA	1	NA	NA
SAR37	NA	NA	NA	NA	NA	NA	NA	NA	NA	NA	NA	NA	NA	NA	NA	NA	NA	NA	NA	NA	NA	NA	NA	NA	NA	NA	NA	NA	NA	NA	NA	NA	NA	NA	NA	NA	NA	NA	NA	2	NA	NA	1	NA	NA	NA	NA	NA	NA
SAR38	NA	NA	NA	NA	NA	NA	NA	NA	NA	NA	NA	NA	NA	NA	2	NA	NA	NA	NA	NA	NA	NA	1	NA	NA	NA	NA	1	NA	NA	NA	NA	NA	NA	NA	NA	NA	NA	NA	2	NA	1	1	NA	NA	NA	NA	NA	NA
SAR42	NA	NA	NA	NA	NA	NA	NA	NA	NA	NA	NA	NA	NA	NA	1	NA	NA	NA	NA	NA	NA	NA	1	1	NA	NA	NA	NA	NA	6	5	5	NA	NA	NA	NA	NA	NA	NA	1	NA	1	1	NA	NA	NA	NA	NA	NA
SAR43	NA	NA	NA	NA	NA	NA	NA	NA	NA	NA	NA	NA	NA	NA	1	NA	NA	NA	NA	NA	NA	NA	NA	NA	NA	NA	NA	NA	1	NA	NA	NA	NA	NA	NA	NA	NA	NA	NA	1	NA	1	1	1	NA	NA	NA	NA	NA
SAR44	NA	NA	NA	NA	NA	NA	NA	NA	NA	NA	NA	NA	NA	NA	NA	NA	NA	NA	NA	NA	NA	NA	1	NA	NA	NA	NA	NA	NA	NA	NA	NA	NA	NA	NA	NA	NA	NA	NA	1	NA	1	1	NA	NA	NA	NA	NA	NA
SAR49	NA	NA	NA	NA	NA	NA	NA	NA	NA	NA	NA	NA	NA	NA	NA	NA	NA	NA	NA	NA	NA	NA	NA	NA	NA	NA	NA	NA	NA	NA	NA	NA	NA	NA	NA	NA	NA	NA	NA	NA	NA	NA	NA	NA	NA	NA	NA	NA	NA
SAR50	NA	NA	NA	NA	NA	NA	NA	NA	NA	NA	NA	NA	NA	1	2	NA	1	NA	NA	NA	1	1	1	NA	1	NA	NA	NA	NA	NA	NA	NA	NA	NA	NA	NA	NA	NA	NA	1	NA	1	1	NA	NA	NA	NA	NA	NA
SAR51	NA	NA	NA	NA	NA	NA	NA	1	1	1	1	1	1	1	1	1	1	1	NA	NA	NA	NA	NA	1	NA	NA	NA	NA	NA	NA	NA	NA	NA	NA	NA	NA	NA	NA	NA	1	NA	NA	1	NA	NA	NA	NA	NA	NA
SAR52	NA	NA	NA	NA	NA	NA	NA	1	1	1	1	1	1	1	1	NA	NA	1	NA	NA	NA	NA	NA	1	NA	NA	NA	NA	NA	NA	NA	NA	NA	NA	NA	NA	NA	NA	NA	NA	1	NA	1	NA	NA	NA	NA	NA	NA
SAR54	NA	NA	NA	NA	NA	NA	NA	NA	NA	NA	1	NA	NA	NA	1	NA	NA	NA	1	NA	NA	NA	NA	NA	NA	NA	NA	NA	NA	NA	NA	NA	NA	NA	NA	NA	NA	NA	NA	NA	NA	NA	NA	NA	NA	NA	NA	NA	NA
SAR60	NA	NA	NA	NA	NA	NA	NA	NA	NA	NA	NA	NA	NA	NA	NA	NA	NA	NA	NA	1	1	NA	NA	NA	NA	NA	NA	NA	NA	2	2	1	NA	NA	NA	NA	NA	NA	NA	1	NA	1	1	NA	NA	1	NA	NA	NA
SAR61	NA	NA	NA	1	NA	NA	1	NA	NA	NA	NA	NA	NA	NA	NA	NA	NA	NA	NA	NA	NA	NA	NA	NA	NA	NA	NA	NA	NA	NA	NA	NA	NA	NA	NA	NA	NA	NA	NA	1	NA	1	1	NA	NA	NA	NA	NA	NA
SAR62	NA	NA	NA	NA	NA	NA	NA	NA	NA	NA	NA	NA	NA	NA	2	NA	NA	NA	NA	NA	NA	NA	1	NA	NA	NA	NA	NA	NA	NA	NA	NA	NA	NA	NA	NA	NA	NA	NA	1	NA	1	1	NA	NA	NA	NA	NA	NA
SAR65	NA	NA	NA	NA	NA	NA	NA	NA	NA	NA	NA	NA	NA	NA	1	NA	NA	NA	NA	NA	NA	NA	NA	1	NA	NA	NA	NA	NA	1	2	NA	NA	NA	NA	NA	NA	NA	NA	NA	NA	1	NA	NA	NA	NA	NA	NA	NA
SAR66	NA	NA	NA	NA	NA	NA	NA	1	NA	1	1	NA	1	1	1	NA	NA	NA	1	1	1	1	1	NA	NA	NA	NA	NA	NA	1	1	1	NA	NA	1	1	2	1	1	1	NA	1	1	1	1	1	1	NA	1
SAR67	NA	NA	NA	NA	NA	NA	NA	NA	NA	NA	NA	NA	NA	NA	1	NA	NA	NA	NA	NA	NA	NA	NA	NA	NA	1	1	1	1	NA	NA	NA	NA	NA	NA	NA	NA	NA	NA	1	NA	1	1	1	NA	NA	NA	NA	NA
SAR69	NA	NA	NA	NA	NA	NA	NA	NA	NA	NA	NA	NA	NA	NA	NA	NA	NA	NA	NA	NA	NA	NA	1	NA	NA	NA	NA	NA	NA	NA	NA	1	NA	NA	NA	NA	NA	NA	NA	NA	NA	NA	NA	NA	NA	NA	NA	NA	NA
SAR70	NA	NA	NA	NA	NA	NA	NA	NA	NA	NA	NA	NA	NA	NA	NA	NA	NA	NA	NA	NA	NA	NA	NA	NA	NA	NA	NA	NA	NA	NA	NA	NA	NA	NA	NA	NA	NA	NA	NA	1	NA	NA	1	NA	NA	NA	NA	NA	NA
SAR74	NA	NA	NA	NA	NA	NA	NA	NA	NA	NA	NA	NA	NA	NA	NA	NA	NA	NA	NA	NA	NA	NA	NA	NA	NA	1	1	NA	1	NA	NA	NA	NA	NA	NA	NA	NA	NA	NA	1	NA	1	1	1	NA	NA	NA	NA	NA
SAR77	NA	NA	NA	NA	NA	NA	NA	NA	NA	NA	NA	NA	NA	NA	NA	NA	NA	NA	NA	NA	NA	NA	NA	NA	NA	NA	NA	NA	NA	NA	NA	NA	NA	NA	NA	NA	NA	NA	NA	1	NA	1	1	NA	NA	NA	NA	NA	NA
SAR8	NA	NA	NA	NA	NA	NA	NA	NA	NA	NA	NA	NA	NA	NA	NA	NA	NA	NA	NA	NA	NA	NA	NA	NA	NA	NA	NA	NA	NA	1	1	1	NA	NA	NA	NA	NA	NA	NA	1	NA	1	1	NA	NA	NA	NA	NA	NA
SAR80	NA	NA	NA	NA	NA	NA	NA	NA	NA	NA	NA	NA	NA	NA	NA	NA	NA	NA	NA	NA	NA	NA	NA	NA	NA	NA	NA	NA	NA	NA	NA	NA	NA	NA	NA	NA	NA	NA	NA	NA	NA	NA	NA	NA	1	NA	NA	NA	NA
SAR81	NA	NA	NA	NA	NA	NA	NA	NA	NA	NA	NA	NA	NA	NA	1	NA	NA	NA	NA	NA	NA	NA	NA	NA	NA	NA	NA	NA	NA	NA	NA	NA	NA	NA	NA	NA	NA	NA	NA	1	NA	NA	1	NA	NA	NA	NA	NA	NA
SAR82	NA	NA	NA	NA	NA	NA	NA	NA	NA	NA	NA	NA	NA	NA	2	NA	NA	NA	NA	NA	NA	NA	NA	NA	NA	NA	NA	NA	NA	2	2	1	NA	NA	NA	NA	NA	NA	NA	NA	NA	NA	NA	NA	NA	NA	1	NA	NA
SAR86	NA	NA	NA	NA	1	NA	NA	NA	NA	NA	NA	NA	NA	NA	1	NA	NA	NA	NA	NA	NA	NA	3	NA	NA	NA	NA	NA	NA	2	4	6	NA	NA	NA	NA	NA	NA	NA	1	NA	1	1	NA	NA	1	NA	NA	NA
SAR87	NA	NA	NA	NA	NA	NA	NA	NA	NA	NA	NA	NA	NA	NA	1	NA	NA	NA	NA	NA	NA	NA	NA	NA	NA	1	1	1	1	NA	NA	NA	NA	NA	NA	NA	NA	NA	NA	NA	NA	1	1	1	NA	NA	NA	NA	NA
SAR93	NA	NA	NA	NA	NA	NA	NA	NA	NA	NA	NA	NA	NA	NA	1	NA	NA	NA	NA	NA	NA	NA	NA	NA	NA	NA	NA	NA	NA	NA	2	NA	NA	NA	NA	NA	NA	NA	NA	1	NA	NA	1	1	NA	NA	NA	NA	NA
SAR94	NA	NA	NA	NA	NA	NA	NA	NA	NA	NA	NA	NA	NA	NA	1	NA	NA	NA	NA	NA	NA	NA	NA	NA	NA	NA	NA	NA	NA	1	NA	NA	NA	NA	NA	NA	NA	NA	NA	1	NA	1	1	1	NA	1	NA	NA	NA
SAR95	1	1	1	NA	1	1	NA	1	1	1	1	1	1	1	1	NA	NA	NA	NA	NA	NA	NA	1	NA	NA	NA	1	NA	NA	2	1	3	NA	NA	NA	NA	NA	NA	NA	1	NA	NA	NA	1	NA	1	NA	NA	NA
SAR97	NA	NA	NA	NA	NA	NA	NA	NA	NA	NA	NA	NA	NA	NA	NA	NA	NA	NA	NA	NA	NA	NA	NA	NA	NA	NA	NA	NA	NA	NA	NA	NA	NA	NA	NA	NA	NA	NA	NA	1	NA	1	1	NA	1	NA	NA	NA	NA
SAR99	NA	NA	1	1	NA	NA	1	1	1	1	1	1	1	1	1	NA	NA	NA	1	1	1	NA	NA	NA	NA	NA	NA	NA	NA	1	1	2	NA	NA	NA	NA	NA	NA	NA	1	NA	NA	1	NA	NA	NA	NA	1	NA
SAW1	NA	NA	NA	NA	4	1	NA	NA	NA	NA	NA	NA	NA	NA	3	NA	NA	NA	NA	NA	NA	1	NA	NA	1	NA	NA	NA	NA	NA	NA	NA	NA	1	NA	NA	1	NA	NA	1	NA	1	1	1	NA	1	NA	1	NA
SAW10	NA	NA	NA	NA	NA	NA	NA	NA	NA	NA	NA	NA	NA	NA	NA	NA	NA	NA	NA	NA	NA	NA	NA	NA	NA	NA	NA	NA	NA	1	1	NA	NA	NA	NA	NA	NA	NA	NA	1	NA	1	1	NA	NA	1	NA	NA	NA
SAW100	NA	NA	NA	1	NA	NA	1	1	1	1	1	NA	1	1	3	NA	NA	NA	NA	NA	NA	NA	3	NA	NA	NA	NA	NA	NA	NA	NA	NA	NA	NA	NA	NA	NA	NA	NA	1	NA	1	1	NA	NA	1	NA	NA	NA
SAW101	1	1	NA	NA	2	2	NA	1	1	1	1	1	1	1	2	NA	NA	NA	NA	NA	NA	NA	NA	NA	NA	NA	1	1	NA	2	1	2	NA	NA	NA	NA	NA	NA	NA	1	NA	1	1	NA	NA	NA	NA	NA	NA
SAW104	NA	NA	NA	NA	NA	NA	NA	1	1	1	1	1	1	1	2	NA	NA	NA	1	1	1	2	2	1	NA	NA	NA	1	1	NA	NA	NA	NA	NA	1	1	1	1	1	1	NA	1	1	NA	NA	2	NA	NA	NA
SAW11	1	1	1	NA	1	1	NA	NA	NA	NA	NA	NA	NA	NA	1	NA	NA	NA	1	1	1	1	1	NA	NA	NA	1	1	NA	2	1	5	NA	NA	NA	NA	NA	NA	NA	1	NA	NA	1	1	NA	1	NA	NA	NA
SAW112	NA	NA	NA	NA	NA	NA	NA	NA	NA	NA	NA	NA	NA	NA	1	NA	NA	NA	NA	NA	NA	1	NA	NA	NA	NA	NA	NA	NA	2	1	1	NA	NA	NA	NA	NA	NA	NA	1	NA	1	1	NA	NA	NA	NA	NA	NA
SAW113	NA	NA	NA	NA	NA	NA	NA	NA	NA	NA	NA	NA	NA	NA	1	NA	NA	NA	NA	NA	NA	NA	1	2	NA	NA	NA	NA	NA	2	2	2	NA	NA	NA	NA	NA	NA	NA	1	NA	1	1	1	NA	NA	1	NA	NA
SAW116	NA	NA	NA	NA	NA	NA	NA	NA	NA	NA	NA	NA	NA	NA	1	NA	NA	NA	NA	NA	NA	NA	NA	NA	NA	NA	NA	1	1	NA	NA	1	NA	NA	NA	NA	NA	NA	NA	1	NA	1	NA	1	NA	NA	NA	1	NA
SAW117	NA	NA	NA	NA	NA	NA	NA	NA	NA	NA	NA	NA	NA	NA	1	NA	NA	NA	NA	NA	NA	NA	1	1	NA	NA	NA	NA	NA	3	3	4	NA	NA	NA	NA	NA	NA	NA	1	NA	1	1	NA	NA	NA	NA	NA	NA
SAW119	NA	NA	NA	NA	NA	NA	NA	NA	NA	NA	NA	NA	NA	NA	NA	NA	NA	1	NA	NA	NA	NA	NA	NA	NA	NA	NA	NA	NA	NA	NA	NA	NA	NA	NA	NA	NA	NA	NA	1	1	NA	NA	NA	NA	NA	NA	NA	NA
SAW12	NA	NA	NA	NA	NA	NA	NA	NA	NA	NA	NA	NA	NA	NA	2	NA	NA	NA	NA	NA	NA	NA	NA	NA	NA	NA	NA	NA	NA	2	1	1	NA	NA	NA	NA	NA	NA	NA	1	NA	1	1	NA	NA	NA	NA	NA	NA
SAW121	NA	NA	NA	NA	NA	NA	NA	1	1	1	1	NA	1	1	2	NA	NA	NA	NA	NA	NA	1	1	NA	NA	NA	NA	NA	NA	3	3	3	NA	NA	NA	NA	NA	NA	NA	1	NA	1	1	NA	NA	NA	1	NA	NA
SAW124	NA	NA	NA	1	NA	NA	1	NA	NA	NA	NA	NA	NA	NA	NA	NA	NA	NA	NA	NA	NA	NA	NA	NA	NA	NA	NA	NA	NA	1	1	1	NA	NA	NA	NA	NA	NA	NA	1	NA	1	1	NA	NA	NA	NA	NA	NA
SAW126	NA	NA	NA	NA	NA	NA	NA	NA	NA	NA	NA	NA	NA	NA	1	NA	NA	NA	NA	NA	NA	NA	NA	1	NA	NA	NA	NA	NA	2	2	1	NA	NA	NA	NA	NA	NA	NA	1	NA	1	NA	NA	NA	NA	NA	NA	NA
SAW129	NA	NA	NA	NA	NA	NA	NA	NA	NA	NA	NA	NA	NA	NA	2	NA	NA	NA	NA	NA	NA	NA	1	NA	NA	NA	NA	NA	NA	NA	NA	NA	NA	NA	NA	NA	NA	NA	NA	1	NA	1	2	1	NA	NA	NA	NA	NA
SAW131	NA	NA	NA	NA	NA	NA	NA	NA	NA	NA	NA	NA	NA	NA	NA	NA	NA	NA	NA	NA	NA	NA	1	NA	NA	NA	NA	NA	NA	2	1	1	NA	NA	NA	NA	NA	NA	NA	1	NA	1	1	NA	NA	NA	NA	NA	NA
SAW132	NA	NA	NA	NA	NA	NA	NA	NA	NA	NA	NA	NA	NA	NA	1	NA	NA	NA	NA	NA	NA	NA	NA	1	NA	NA	NA	NA	NA	3	4	1	NA	NA	1	1	1	1	1	1	NA	NA	1	NA	2	NA	2	NA	NA
SAW133	NA	NA	NA	NA	NA	NA	NA	NA	1	1	1	1	1	1	3	NA	NA	NA	NA	NA	NA	2	1	NA	NA	NA	NA	1	1	NA	NA	NA	NA	NA	NA	NA	1	NA	NA	1	NA	1	1	1	NA	1	NA	NA	NA
SAW134	NA	NA	NA	NA	NA	NA	NA	1	1	1	1	1	1	1	1	1	1	1	NA	NA	NA	NA	NA	1	NA	NA	NA	NA	NA	NA	NA	NA	NA	NA	NA	NA	NA	NA	NA	1	1	NA	1	NA	NA	NA	NA	NA	NA
SAW137	NA	NA	NA	NA	NA	NA	NA	NA	NA	NA	NA	NA	NA	NA	1	NA	NA	NA	NA	NA	NA	NA	NA	1	NA	NA	NA	NA	NA	NA	NA	NA	NA	NA	NA	NA	NA	NA	NA	1	NA	1	NA	NA	1	NA	NA	NA	NA
SAW138	NA	NA	NA	NA	NA	NA	NA	NA	NA	NA	NA	NA	NA	NA	1	NA	NA	NA	NA	NA	NA	NA	NA	NA	NA	NA	NA	1	NA	3	2	3	NA	NA	NA	NA	NA	NA	NA	1	NA	1	1	NA	NA	NA	NA	NA	NA
SAW14	NA	NA	NA	NA	NA	NA	NA	1	1	1	NA	1	1	1	2	NA	NA	NA	NA	NA	NA	1	1	NA	1	NA	NA	NA	1	2	2	2	NA	NA	NA	NA	NA	NA	NA	1	NA	1	2	1	1	NA	NA	1	NA
SAW140	NA	NA	NA	NA	NA	NA	NA	NA	NA	NA	NA	NA	NA	NA	NA	NA	NA	NA	NA	NA	NA	NA	NA	1	NA	NA	NA	NA	NA	2	2	2	NA	NA	NA	1	1	NA	1	1	NA	1	1	NA	NA	1	NA	NA	NA
SAW146	NA	NA	NA	NA	NA	NA	NA	NA	NA	NA	NA	NA	NA	NA	2	NA	NA	NA	NA	NA	NA	NA	NA	1	NA	NA	NA	NA	NA	NA	NA	NA	NA	NA	NA	NA	NA	NA	NA	1	NA	1	1	NA	NA	NA	NA	NA	NA
SAW149	NA	NA	NA	NA	NA	NA	NA	1	1	1	1	1	1	1	3	NA	NA	NA	NA	NA	NA	2	1	NA	NA	NA	NA	1	1	NA	NA	NA	NA	NA	NA	NA	NA	NA	NA	1	NA	1	NA	NA	1	1	NA	NA	NA
SAW150	NA	NA	NA	NA	2	1	NA	NA	NA	NA	NA	NA	NA	NA	2	NA	NA	NA	NA	NA	NA	1	1	NA	NA	NA	NA	NA	NA	NA	NA	NA	NA	NA	NA	NA	NA	NA	NA	1	NA	1	2	NA	1	1	NA	NA	NA
SAW151	NA	NA	NA	NA	NA	NA	1	NA	NA	NA	NA	NA	NA	NA	NA	NA	NA	NA	NA	NA	NA	NA	1	1	NA	NA	NA	NA	NA	NA	NA	NA	NA	NA	NA	NA	1	NA	NA	NA	NA	1	NA	NA	NA	NA	NA	NA	NA
SAW152	1	1	1	1	NA	1	1	NA	1	1	NA	1	NA	NA	2	NA	NA	NA	NA	NA	NA	NA	NA	NA	NA	NA	NA	1	1	1	NA	NA	NA	NA	NA	NA	NA	NA	NA	1	NA	NA	1	NA	1	NA	NA	NA	NA
SAW155	NA	NA	NA	NA	NA	NA	NA	NA	NA	NA	NA	NA	NA	NA	NA	NA	NA	NA	NA	NA	1	NA	NA	NA	NA	NA	NA	NA	NA	2	1	NA	NA	NA	NA	NA	NA	NA	NA	1	NA	NA	1	NA	NA	NA	NA	NA	NA
SAW157	NA	NA	NA	NA	NA	NA	NA	NA	NA	NA	NA	NA	1	1	NA	NA	1	1	NA	NA	NA	NA	NA	1	NA	NA	NA	NA	NA	NA	NA	NA	NA	NA	NA	NA	NA	NA	NA	1	1	NA	1	NA	NA	NA	NA	NA	NA
SAW160	1	1	1	1	2	1	1	1	1	1	1	1	1	1	2	NA	NA	NA	NA	NA	NA	1	1	1	1	1	1	2	1	7	4	8	1	1	1	1	1	1	1	1	NA	1	1	1	2	1	NA	1	NA
SAW164	NA	NA	NA	NA	NA	NA	NA	NA	NA	NA	NA	NA	NA	NA	NA	NA	NA	NA	NA	NA	NA	NA	NA	NA	NA	NA	NA	NA	NA	NA	NA	NA	NA	NA	NA	NA	NA	NA	NA	1	NA	NA	1	NA	1	NA	NA	NA	NA
SAW165	NA	NA	NA	NA	NA	NA	NA	NA	NA	NA	NA	NA	NA	NA	1	NA	NA	NA	NA	NA	NA	NA	NA	NA	NA	NA	NA	1	NA	NA	NA	NA	NA	NA	NA	NA	NA	NA	NA	1	NA	NA	NA	NA	1	NA	NA	NA	NA
SAW166	1	1	NA	NA	1	1	NA	1	1	1	1	1	1	1	2	NA	NA	NA	NA	NA	NA	1	1	NA	NA	NA	1	1	NA	1	1	7	NA	NA	NA	NA	NA	NA	NA	1	NA	1	1	NA	NA	NA	NA	1	NA
SAW167	NA	NA	NA	NA	NA	NA	NA	NA	NA	NA	NA	NA	NA	NA	NA	NA	NA	NA	NA	NA	NA	NA	NA	NA	NA	1	NA	1	NA	NA	NA	NA	NA	NA	NA	NA	NA	NA	NA	1	NA	1	NA	1	NA	NA	NA	NA	NA
SAW168	NA	NA	NA	NA	NA	NA	NA	NA	NA	NA	NA	NA	NA	NA	1	NA	NA	NA	NA	NA	NA	NA	NA	NA	NA	NA	NA	NA	NA	NA	NA	NA	NA	NA	NA	NA	NA	NA	NA	NA	NA	1	1	NA	NA	1	NA	NA	NA
SAW173	NA	NA	NA	NA	NA	NA	NA	NA	1	NA	NA	NA	NA	NA	1	NA	NA	NA	NA	1	3	NA	NA	NA	NA	NA	NA	NA	NA	2	2	1	NA	NA	NA	NA	NA	NA	NA	1	NA	NA	1	NA	NA	NA	NA	NA	NA
SAW176	1	1	NA	NA	3	2	NA	1	2	1	1	1	1	1	2	NA	NA	NA	1	1	1	NA	NA	NA	NA	NA	1	1	NA	NA	NA	1	NA	NA	NA	NA	NA	NA	NA	NA	NA	NA	1	NA	NA	NA	NA	NA	NA
SAW178	NA	NA	NA	NA	NA	NA	NA	NA	NA	NA	NA	NA	NA	NA	1	NA	NA	NA	NA	NA	NA	NA	NA	1	NA	NA	NA	NA	NA	4	3	4	NA	NA	NA	NA	NA	NA	NA	1	NA	1	1	NA	NA	NA	1	NA	NA
SAW179	2	1	1	1	3	3	1	NA	1	1	1	NA	NA	NA	NA	NA	NA	NA	NA	NA	NA	NA	NA	NA	NA	NA	1	1	1	3	1	1	NA	1	NA	NA	1	NA	NA	1	NA	1	NA	NA	1	2	NA	NA	NA
SAW182	NA	NA	NA	NA	NA	NA	NA	NA	NA	NA	NA	NA	NA	NA	NA	NA	NA	NA	NA	NA	NA	NA	NA	2	NA	NA	NA	NA	NA	1	NA	NA	NA	NA	NA	NA	NA	NA	NA	NA	NA	1	NA	NA	NA	NA	1	NA	NA
SAW184	NA	NA	NA	NA	NA	NA	NA	NA	NA	NA	NA	NA	NA	NA	NA	NA	NA	NA	NA	NA	NA	NA	NA	NA	NA	NA	NA	NA	NA	NA	NA	NA	NA	NA	NA	NA	NA	NA	NA	NA	NA	NA	NA	NA	1	NA	NA	NA	NA
SAW185	NA	NA	NA	NA	NA	NA	NA	NA	NA	NA	NA	NA	NA	NA	1	NA	NA	NA	NA	NA	NA	NA	NA	NA	NA	NA	NA	NA	NA	2	3	3	NA	NA	NA	NA	NA	NA	NA	1	NA	2	1	NA	1	NA	1	NA	NA
SAW187	NA	NA	NA	NA	NA	NA	NA	NA	NA	NA	NA	NA	NA	NA	1	NA	NA	NA	NA	NA	NA	NA	NA	NA	NA	NA	NA	NA	NA	NA	NA	NA	NA	NA	NA	NA	NA	NA	NA	1	NA	NA	1	NA	NA	NA	1	1	NA
SAW188	NA	NA	NA	NA	1	NA	NA	NA	NA	NA	NA	NA	NA	NA	NA	NA	NA	NA	NA	NA	NA	NA	2	1	NA	NA	NA	NA	NA	4	5	4	NA	NA	NA	NA	NA	NA	NA	1	NA	1	1	NA	NA	1	NA	NA	NA
SAW19	NA	NA	NA	2	3	1	2	1	1	1	1	1	1	1	4	NA	NA	NA	NA	NA	NA	1	2	NA	1	NA	NA	NA	NA	NA	1	NA	NA	NA	1	1	1	1	1	NA	NA	1	1	NA	NA	1	NA	NA	NA
SAW190	NA	NA	NA	NA	NA	NA	NA	1	NA	1	1	NA	1	1	1	NA	NA	NA	1	1	1	1	1	NA	NA	NA	NA	NA	NA	2	2	2	NA	NA	NA	NA	2	NA	NA	1	NA	1	2	NA	1	1	2	NA	1
SAW192	NA	NA	NA	NA	NA	NA	NA	NA	NA	NA	NA	NA	NA	NA	1	NA	NA	NA	NA	NA	NA	NA	1	NA	NA	NA	NA	NA	NA	NA	NA	NA	NA	NA	NA	NA	NA	NA	NA	NA	NA	NA	1	NA	NA	NA	NA	NA	NA
SAW193	NA	NA	NA	NA	NA	NA	NA	NA	NA	NA	NA	NA	NA	NA	NA	NA	NA	NA	NA	NA	NA	NA	1	NA	NA	NA	NA	NA	NA	NA	NA	NA	NA	NA	NA	NA	NA	NA	NA	1	NA	NA	NA	1	1	NA	NA	NA	NA
SAW194	NA	NA	NA	NA	NA	NA	NA	NA	NA	NA	NA	NA	NA	NA	NA	NA	NA	NA	NA	NA	NA	NA	NA	NA	NA	NA	NA	NA	NA	NA	NA	NA	NA	NA	NA	NA	NA	NA	NA	1	NA	NA	NA	NA	NA	NA	NA	NA	NA
SAW196	NA	NA	NA	NA	NA	NA	NA	NA	NA	NA	NA	NA	NA	NA	NA	NA	NA	NA	NA	NA	NA	NA	NA	NA	NA	NA	NA	NA	NA	1	NA	1	NA	NA	NA	NA	NA	NA	NA	NA	NA	NA	NA	NA	1	NA	NA	NA	NA
SAW197	NA	NA	NA	NA	NA	NA	NA	1	1	1	1	NA	1	1	3	NA	NA	NA	1	NA	NA	NA	2	NA	NA	NA	NA	NA	NA	NA	NA	NA	NA	NA	NA	NA	NA	NA	NA	1	NA	1	1	1	NA	1	NA	NA	NA
SAW198	NA	NA	NA	NA	NA	NA	NA	1	1	1	1	NA	1	1	3	NA	NA	NA	NA	1	NA	NA	1	NA	NA	NA	NA	NA	NA	NA	NA	NA	NA	NA	NA	NA	NA	NA	NA	1	NA	1	1	NA	NA	1	NA	NA	NA
SAW199	NA	NA	NA	NA	NA	NA	NA	NA	NA	NA	NA	NA	NA	NA	1	NA	NA	NA	1	NA	NA	NA	2	NA	NA	NA	NA	NA	NA	NA	NA	NA	NA	NA	NA	NA	NA	NA	NA	1	NA	1	1	NA	NA	1	NA	NA	NA
SAW2	NA	NA	NA	NA	NA	NA	NA	NA	NA	NA	NA	NA	NA	NA	1	NA	NA	NA	NA	NA	NA	NA	NA	NA	NA	NA	NA	NA	NA	NA	NA	NA	NA	NA	NA	NA	1	NA	NA	1	NA	1	1	1	NA	NA	NA	NA	NA
SAW20	NA	NA	NA	NA	NA	NA	NA	NA	NA	NA	NA	NA	NA	NA	NA	NA	NA	NA	NA	NA	NA	NA	NA	NA	NA	NA	NA	NA	NA	NA	NA	NA	NA	NA	NA	NA	NA	NA	NA	NA	NA	1	NA	NA	NA	1	NA	NA	NA
SAW204	NA	NA	NA	2	4	1	2	1	1	1	1	1	1	1	1	NA	NA	NA	NA	NA	NA	1	1	NA	1	NA	NA	NA	NA	1	1	1	1	1	2	2	2	2	2	2	NA	2	1	NA	2	3	NA	NA	1
SAW207	NA	NA	NA	NA	NA	NA	NA	NA	NA	NA	NA	NA	NA	NA	NA	NA	NA	NA	NA	NA	NA	NA	NA	NA	NA	NA	NA	NA	NA	NA	NA	NA	NA	NA	NA	NA	NA	NA	NA	NA	NA	NA	1	NA	NA	NA	1	1	NA
SAW209	NA	NA	NA	1	NA	NA	1	NA	NA	NA	NA	NA	NA	NA	NA	NA	NA	NA	1	1	1	NA	NA	NA	NA	NA	NA	NA	NA	3	2	1	NA	NA	NA	NA	NA	NA	NA	1	NA	1	1	NA	NA	1	NA	NA	NA
SAW210	1	1	1	1	2	1	1	1	1	1	1	1	1	1	2	NA	NA	NA	NA	NA	NA	2	1	2	NA	1	1	2	1	NA	NA	NA	NA	NA	1	1	2	1	1	1	NA	1	1	1	1	2	NA	NA	NA
SAW216	NA	NA	NA	NA	1	NA	NA	1	1	1	1	1	1	1	2	3	3	3	NA	NA	NA	2	1	NA	NA	NA	1	1	1	NA	NA	NA	NA	NA	1	1	2	1	1	1	NA	1	1	1	1	2	NA	NA	NA
SAW217	NA	NA	NA	NA	1	NA	NA	1	1	1	1	1	1	1	2	NA	NA	NA	NA	NA	NA	NA	NA	NA	1	NA	NA	NA	NA	2	3	3	NA	NA	NA	NA	1	NA	NA	1	NA	NA	1	NA	NA	NA	NA	1	NA
SAW219	NA	NA	NA	NA	NA	NA	NA	NA	NA	NA	NA	NA	NA	NA	NA	NA	NA	NA	NA	NA	NA	NA	NA	NA	NA	NA	NA	NA	NA	NA	NA	NA	NA	NA	NA	NA	NA	NA	NA	1	NA	1	1	NA	1	NA	NA	NA	NA
SAW220	NA	NA	NA	NA	NA	NA	NA	1	1	1	1	1	1	1	1	1	1	1	NA	NA	NA	NA	NA	NA	NA	NA	NA	NA	NA	NA	NA	NA	NA	NA	NA	NA	NA	NA	NA	1	1	NA	1	NA	NA	NA	NA	NA	NA
SAW223	1	1	NA	NA	1	1	NA	NA	NA	NA	NA	NA	NA	NA	2	NA	NA	NA	2	2	1	1	1	NA	NA	NA	1	1	NA	1	1	6	NA	NA	NA	NA	NA	NA	NA	1	NA	1	1	1	NA	1	NA	NA	NA
SAW224	NA	NA	NA	NA	NA	NA	NA	NA	NA	NA	NA	NA	1	1	2	1	NA	NA	NA	NA	NA	NA	NA	NA	NA	NA	NA	NA	NA	NA	NA	NA	NA	NA	NA	NA	NA	NA	NA	1	1	NA	NA	NA	NA	NA	NA	NA	NA
SAW230	NA	NA	NA	NA	NA	NA	NA	NA	NA	NA	NA	NA	NA	NA	2	NA	NA	NA	NA	NA	NA	1	1	1	NA	NA	NA	NA	NA	1	1	1	NA	NA	NA	NA	NA	NA	NA	1	NA	1	1	1	1	NA	1	NA	NA
SAW232	NA	NA	NA	1	4	1	1	NA	NA	NA	NA	NA	NA	NA	1	NA	NA	NA	NA	NA	NA	NA	NA	NA	NA	NA	NA	NA	NA	NA	NA	NA	NA	1	1	1	1	1	1	1	NA	NA	1	NA	1	2	NA	NA	NA
SAW237	NA	NA	NA	NA	NA	NA	NA	1	1	1	1	NA	1	1	3	NA	NA	NA	1	NA	NA	NA	3	NA	NA	NA	NA	NA	NA	NA	NA	NA	NA	NA	NA	NA	NA	NA	NA	1	NA	1	1	NA	NA	1	NA	NA	NA
SAW239	NA	NA	NA	NA	NA	NA	NA	1	1	1	1	NA	1	1	3	1	1	NA	1	1	NA	NA	2	NA	NA	NA	NA	NA	NA	NA	NA	NA	NA	NA	NA	NA	NA	NA	NA	1	NA	1	1	NA	NA	1	NA	NA	NA
SAW240	NA	NA	NA	NA	NA	NA	NA	NA	NA	NA	NA	NA	NA	NA	NA	NA	NA	NA	NA	NA	NA	NA	NA	1	NA	NA	NA	NA	NA	NA	NA	NA	NA	NA	NA	NA	NA	NA	NA	1	NA	1	1	NA	NA	1	NA	NA	NA
SAW241	NA	NA	NA	NA	NA	NA	NA	NA	NA	NA	NA	NA	NA	NA	1	NA	NA	NA	NA	NA	NA	NA	NA	1	NA	NA	NA	NA	NA	NA	NA	NA	NA	NA	NA	NA	NA	NA	NA	1	1	NA	1	NA	NA	NA	NA	NA	NA
SAW243	NA	NA	NA	NA	NA	NA	NA	NA	NA	NA	NA	NA	NA	NA	NA	NA	NA	NA	NA	NA	NA	NA	NA	NA	NA	NA	NA	NA	NA	NA	NA	NA	NA	NA	NA	NA	NA	NA	NA	1	NA	1	1	NA	NA	NA	NA	NA	NA
SAW245	NA	NA	NA	NA	NA	NA	NA	1	1	1	1	NA	1	1	NA	1	1	NA	1	1	NA	NA	1	1	NA	NA	NA	NA	NA	NA	NA	NA	NA	NA	NA	NA	NA	NA	NA	1	NA	1	1	NA	NA	1	NA	NA	NA
SAW246	2	2	1	NA	1	1	NA	NA	1	1	1	1	1	NA	2	NA	NA	NA	1	1	NA	1	1	1	NA	NA	NA	1	NA	9	10	10	NA	NA	NA	NA	NA	NA	NA	1	NA	NA	1	1	NA	1	NA	NA	NA
SAW247	NA	NA	NA	NA	NA	NA	NA	NA	NA	NA	NA	NA	NA	NA	NA	NA	NA	NA	NA	NA	NA	NA	NA	NA	NA	NA	NA	NA	NA	NA	NA	NA	NA	NA	NA	NA	NA	NA	NA	1	NA	NA	1	NA	1	NA	NA	NA	NA
SAW248	NA	NA	NA	NA	NA	NA	NA	NA	NA	NA	NA	NA	NA	NA	2	NA	NA	NA	NA	NA	NA	NA	NA	NA	NA	NA	NA	1	1	NA	NA	NA	NA	NA	NA	NA	NA	NA	NA	1	NA	NA	1	NA	1	NA	NA	NA	NA
SAW251	NA	NA	NA	NA	NA	NA	NA	NA	NA	NA	NA	NA	NA	NA	NA	NA	NA	NA	NA	NA	NA	NA	NA	NA	NA	NA	NA	NA	NA	NA	NA	NA	NA	NA	NA	NA	NA	NA	NA	1	NA	1	1	1	NA	NA	NA	NA	NA
SAW253	NA	NA	NA	NA	NA	NA	NA	NA	NA	NA	NA	NA	NA	NA	NA	NA	NA	NA	NA	NA	NA	NA	NA	NA	NA	NA	NA	NA	NA	NA	NA	NA	NA	NA	NA	NA	NA	NA	NA	1	NA	NA	1	NA	NA	1	NA	NA	NA
SAW255	NA	NA	NA	NA	NA	NA	NA	NA	NA	NA	NA	NA	NA	NA	NA	NA	NA	NA	NA	NA	NA	1	NA	NA	NA	NA	NA	NA	NA	NA	NA	NA	NA	NA	1	1	1	1	1	2	NA	1	1	NA	NA	2	NA	NA	NA
SAW263	NA	NA	NA	NA	NA	NA	NA	NA	NA	NA	NA	NA	NA	NA	2	NA	NA	NA	NA	NA	NA	1	1	NA	NA	NA	NA	NA	NA	NA	NA	NA	NA	NA	NA	NA	NA	NA	NA	1	NA	1	1	1	NA	NA	1	NA	NA
SAW267	NA	NA	NA	NA	NA	NA	NA	NA	NA	NA	NA	NA	NA	NA	1	NA	NA	NA	NA	NA	NA	1	1	NA	NA	NA	NA	NA	NA	NA	NA	NA	NA	NA	NA	NA	NA	NA	NA	1	NA	1	1	NA	NA	NA	1	NA	NA
SAW268	NA	NA	NA	NA	NA	NA	NA	NA	NA	NA	NA	NA	NA	NA	1	NA	NA	NA	NA	NA	NA	1	1	NA	NA	NA	NA	NA	NA	NA	NA	NA	NA	NA	NA	NA	NA	NA	NA	NA	NA	1	NA	NA	1	NA	NA	NA	NA
SAW271	NA	NA	NA	NA	NA	NA	NA	1	NA	NA	NA	NA	NA	NA	1	NA	NA	NA	NA	NA	NA	NA	NA	1	NA	NA	NA	NA	NA	2	2	1	NA	NA	NA	NA	NA	NA	NA	1	NA	1	1	NA	NA	NA	NA	NA	NA
SAW276	1	1	NA	NA	NA	1	NA	NA	NA	NA	1	NA	NA	NA	1	NA	NA	NA	NA	NA	NA	1	1	NA	NA	NA	NA	NA	NA	NA	1	NA	NA	NA	NA	NA	NA	NA	NA	1	NA	1	NA	NA	NA	1	NA	NA	NA
SAW277	NA	NA	NA	NA	NA	NA	NA	1	NA	NA	1	1	NA	1	2	NA	NA	NA	NA	NA	NA	NA	NA	NA	NA	NA	NA	NA	NA	NA	NA	NA	NA	NA	NA	NA	NA	NA	NA	1	NA	NA	1	NA	NA	NA	1	NA	NA
SAW279	NA	NA	NA	NA	NA	NA	NA	NA	NA	NA	NA	NA	NA	NA	NA	NA	NA	NA	NA	NA	NA	NA	NA	NA	NA	NA	NA	NA	NA	1	NA	NA	NA	NA	NA	NA	NA	NA	NA	1	NA	1	1	NA	NA	NA	NA	NA	NA
SAW28	NA	NA	NA	NA	NA	NA	NA	NA	NA	NA	NA	NA	NA	NA	2	NA	NA	NA	NA	NA	NA	1	1	NA	NA	NA	NA	NA	NA	3	3	3	NA	NA	1	1	1	1	1	1	NA	1	1	1	NA	NA	1	NA	NA
SAW289	NA	NA	NA	NA	NA	NA	NA	NA	NA	NA	NA	NA	NA	NA	2	NA	NA	NA	NA	NA	NA	1	1	NA	NA	NA	NA	NA	NA	NA	NA	NA	NA	NA	NA	NA	NA	NA	NA	1	NA	1	1	1	NA	NA	1	NA	NA
SAW292	NA	NA	NA	NA	NA	NA	NA	NA	NA	NA	NA	NA	NA	NA	1	NA	NA	NA	1	1	1	NA	NA	NA	NA	NA	NA	1	1	NA	NA	NA	NA	NA	NA	NA	NA	NA	NA	1	NA	2	1	NA	1	NA	NA	1	NA
SAW294	NA	NA	NA	NA	NA	NA	NA	NA	1	NA	NA	NA	NA	NA	NA	NA	NA	NA	NA	NA	NA	1	NA	NA	NA	NA	NA	NA	NA	1	1	1	NA	NA	NA	NA	NA	NA	NA	NA	NA	1	NA	1	NA	NA	NA	NA	NA
SAW300	NA	NA	NA	NA	NA	NA	NA	1	1	1	1	NA	1	1	2	NA	NA	NA	NA	NA	NA	1	1	NA	NA	NA	NA	NA	NA	2	2	2	NA	NA	NA	NA	NA	NA	NA	1	NA	1	1	1	NA	NA	1	NA	NA
SAW301	NA	NA	NA	1	NA	NA	1	NA	NA	NA	NA	NA	NA	NA	1	NA	NA	NA	NA	NA	NA	NA	NA	NA	NA	NA	1	NA	NA	1	1	1	NA	NA	NA	NA	NA	NA	NA	1	NA	1	1	NA	NA	NA	NA	NA	NA
SAW306	NA	NA	NA	1	NA	NA	1	NA	1	1	NA	NA	1	1	2	NA	NA	NA	NA	1	1	1	1	1	NA	NA	NA	1	1	NA	NA	NA	NA	NA	1	1	1	1	1	NA	NA	NA	1	NA	1	1	NA	NA	NA
SAW309	NA	NA	NA	NA	NA	NA	NA	NA	NA	NA	NA	NA	NA	NA	2	NA	NA	NA	1	1	1	NA	NA	NA	NA	NA	NA	1	1	NA	NA	NA	NA	NA	NA	NA	NA	NA	NA	1	NA	NA	1	NA	NA	NA	NA	NA	NA
SAW311	NA	NA	NA	NA	NA	NA	NA	1	1	1	1	1	1	1	2	NA	NA	NA	NA	NA	NA	NA	NA	NA	NA	NA	1	1	1	NA	NA	NA	NA	NA	NA	NA	NA	NA	NA	1	1	1	1	1	NA	NA	NA	NA	NA
SAW313	NA	NA	NA	NA	NA	NA	NA	NA	NA	NA	NA	NA	NA	NA	1	NA	NA	NA	NA	NA	NA	NA	NA	1	NA	NA	NA	NA	NA	4	3	1	NA	NA	NA	NA	NA	NA	NA	1	NA	1	1	1	1	NA	1	NA	NA
SAW314	NA	NA	NA	NA	NA	NA	NA	NA	NA	NA	NA	NA	NA	NA	NA	NA	NA	NA	NA	NA	NA	NA	NA	NA	NA	NA	NA	NA	NA	NA	NA	NA	NA	NA	NA	NA	NA	NA	NA	1	NA	1	1	NA	NA	NA	NA	NA	NA
SAW315	NA	NA	NA	1	NA	NA	1	NA	NA	NA	NA	NA	NA	NA	2	NA	NA	NA	1	1	1	1	1	NA	NA	NA	NA	NA	NA	NA	NA	NA	1	1	NA	NA	NA	NA	NA	1	NA	1	1	NA	1	1	NA	NA	NA
SAW316	NA	NA	NA	NA	NA	NA	NA	2	1	NA	2	NA	2	2	NA	1	1	1	NA	NA	NA	NA	1	NA	NA	NA	NA	NA	NA	NA	NA	NA	NA	NA	NA	NA	NA	NA	NA	1	NA	1	1	NA	NA	1	NA	NA	NA
SAW317	2	2	1	NA	2	2	NA	1	1	1	1	1	1	1	2	NA	NA	NA	NA	NA	NA	1	1	NA	NA	NA	NA	NA	NA	2	1	3	NA	NA	NA	NA	NA	NA	NA	1	NA	1	NA	NA	NA	1	NA	NA	NA
SAW33	NA	NA	NA	NA	NA	NA	NA	NA	NA	NA	NA	NA	NA	NA	1	NA	NA	NA	NA	1	NA	NA	1	NA	NA	NA	NA	NA	NA	1	1	NA	NA	NA	NA	NA	NA	NA	NA	1	NA	1	NA	NA	NA	NA	NA	NA	NA
SAW34	1	2	1	1	2	2	1	1	NA	NA	NA	1	NA	NA	NA	NA	NA	NA	NA	NA	NA	1	NA	NA	NA	NA	NA	NA	NA	2	1	3	NA	NA	NA	NA	NA	NA	NA	NA	NA	1	NA	NA	NA	1	NA	NA	NA
SAW37	NA	NA	NA	NA	NA	NA	NA	NA	NA	NA	NA	NA	NA	NA	2	NA	NA	NA	NA	NA	NA	NA	1	NA	NA	NA	NA	NA	NA	2	2	1	NA	NA	NA	NA	NA	NA	NA	2	NA	1	1	NA	NA	NA	NA	NA	NA
SAW39	NA	NA	NA	NA	NA	NA	NA	NA	NA	NA	NA	NA	NA	NA	NA	NA	NA	NA	NA	NA	NA	NA	1	1	NA	NA	NA	NA	NA	2	2	2	NA	NA	NA	NA	NA	NA	NA	1	NA	NA	1	NA	NA	NA	NA	NA	NA
SAW4	1	1	NA	NA	1	1	NA	NA	NA	NA	NA	NA	NA	NA	1	NA	NA	NA	NA	NA	NA	NA	NA	NA	NA	NA	NA	NA	NA	2	3	3	NA	NA	NA	NA	NA	NA	NA	1	NA	1	NA	1	NA	NA	NA	NA	NA
SAW45	1	1	NA	NA	2	1	NA	NA	NA	NA	NA	1	NA	NA	NA	NA	NA	NA	NA	NA	NA	NA	2	NA	NA	NA	NA	NA	NA	3	4	6	NA	NA	NA	NA	NA	NA	NA	1	NA	1	1	NA	NA	1	NA	NA	NA
SAW46	NA	NA	NA	NA	NA	NA	NA	NA	NA	NA	NA	NA	NA	NA	1	NA	NA	NA	NA	NA	NA	NA	NA	NA	NA	NA	NA	NA	NA	NA	NA	NA	NA	NA	NA	NA	NA	NA	NA	1	NA	NA	1	NA	NA	NA	NA	NA	NA
SAW48	NA	NA	NA	NA	NA	NA	NA	NA	NA	NA	NA	NA	NA	NA	2	NA	NA	NA	NA	NA	NA	1	1	NA	NA	NA	NA	NA	NA	NA	NA	NA	NA	NA	NA	NA	NA	NA	NA	1	NA	1	NA	NA	1	NA	NA	NA	NA
SAW49	NA	NA	NA	NA	NA	NA	NA	NA	NA	NA	NA	NA	NA	NA	NA	NA	NA	NA	NA	NA	NA	NA	1	NA	NA	NA	NA	NA	NA	NA	NA	NA	NA	NA	NA	NA	NA	NA	NA	1	NA	1	1	NA	NA	NA	NA	NA	NA
SAW5	NA	NA	NA	NA	NA	NA	NA	NA	NA	NA	NA	NA	NA	NA	NA	NA	NA	NA	NA	NA	NA	NA	NA	1	NA	NA	NA	NA	NA	1	1	1	NA	NA	NA	NA	NA	NA	NA	1	NA	1	1	NA	NA	NA	NA	NA	NA
SAW50	NA	NA	NA	NA	NA	NA	1	NA	NA	NA	NA	NA	NA	NA	NA	NA	NA	NA	NA	NA	NA	NA	NA	NA	NA	NA	NA	NA	NA	3	3	2	NA	NA	NA	NA	NA	NA	NA	1	NA	NA	1	2	NA	1	NA	NA	NA
SAW53	NA	NA	NA	NA	NA	NA	NA	NA	1	1	1	NA	NA	1	1	NA	NA	NA	NA	NA	NA	1	NA	1	NA	NA	NA	NA	NA	NA	NA	NA	NA	NA	NA	NA	NA	NA	NA	1	NA	NA	1	NA	1	NA	NA	NA	NA
SAW54	1	2	1	NA	2	2	NA	NA	NA	NA	1	NA	1	1	2	NA	NA	NA	NA	1	1	1	1	NA	NA	NA	NA	NA	NA	1	NA	4	NA	NA	NA	NA	NA	NA	NA	NA	NA	NA	1	1	NA	1	NA	NA	NA
SAW55	NA	NA	NA	NA	NA	NA	NA	NA	NA	NA	NA	NA	NA	NA	1	NA	NA	NA	NA	NA	NA	NA	NA	NA	NA	NA	NA	NA	NA	NA	NA	NA	NA	NA	NA	NA	NA	NA	NA	1	NA	NA	1	NA	NA	1	NA	NA	NA
SAW56	NA	NA	NA	NA	NA	NA	NA	1	NA	NA	NA	NA	1	NA	1	NA	NA	1	NA	NA	NA	NA	NA	NA	NA	NA	NA	NA	NA	NA	NA	NA	NA	NA	NA	NA	NA	NA	NA	1	NA	1	1	NA	NA	NA	NA	NA	NA
SAW57	NA	NA	NA	NA	NA	NA	NA	NA	NA	NA	NA	NA	NA	NA	NA	NA	NA	NA	NA	NA	NA	NA	NA	NA	NA	NA	NA	NA	NA	NA	NA	NA	NA	NA	NA	NA	NA	NA	NA	NA	NA	1	NA	NA	NA	NA	NA	NA	NA
SAW60	NA	NA	NA	NA	NA	NA	NA	NA	NA	NA	NA	NA	NA	NA	NA	NA	NA	NA	NA	NA	NA	NA	NA	1	NA	NA	NA	NA	NA	NA	NA	NA	NA	NA	NA	NA	NA	NA	NA	NA	NA	NA	NA	NA	NA	NA	NA	NA	NA
SAW62	NA	NA	NA	NA	NA	NA	NA	NA	NA	NA	1	NA	1	1	2	NA	NA	NA	NA	NA	NA	NA	NA	NA	NA	NA	NA	NA	NA	NA	NA	NA	NA	NA	NA	NA	NA	NA	NA	1	NA	1	1	NA	NA	NA	NA	NA	NA
SAW67	NA	NA	NA	1	NA	NA	1	NA	NA	NA	NA	NA	NA	NA	NA	NA	NA	NA	NA	NA	NA	NA	NA	NA	NA	NA	NA	NA	NA	1	NA	NA	NA	NA	NA	NA	NA	NA	NA	1	NA	1	1	NA	NA	NA	NA	NA	NA
SAW68	NA	NA	NA	NA	NA	NA	NA	1	1	1	1	1	1	1	2	NA	NA	NA	NA	NA	NA	2	1	NA	NA	NA	NA	1	1	NA	NA	NA	NA	NA	NA	NA	1	NA	NA	1	NA	1	1	1	NA	1	NA	NA	NA
SAW70	NA	NA	NA	NA	NA	NA	NA	NA	NA	NA	1	NA	NA	NA	2	NA	NA	NA	NA	NA	NA	1	1	NA	NA	NA	NA	NA	NA	NA	NA	NA	NA	NA	1	1	1	1	1	1	NA	1	1	1	NA	NA	1	NA	NA
SAW71	NA	NA	NA	NA	NA	NA	NA	NA	NA	NA	NA	NA	NA	NA	1	NA	NA	NA	NA	NA	NA	NA	1	NA	NA	NA	NA	NA	NA	NA	NA	NA	NA	NA	NA	NA	NA	NA	NA	NA	NA	NA	NA	NA	NA	NA	NA	NA	NA
SAW72	NA	NA	NA	NA	NA	NA	NA	NA	NA	NA	NA	NA	NA	NA	NA	NA	NA	NA	NA	NA	NA	NA	NA	NA	NA	NA	NA	NA	NA	2	2	1	NA	NA	NA	NA	NA	NA	NA	1	NA	1	1	NA	NA	NA	NA	NA	NA
SAW73	NA	NA	NA	NA	NA	NA	NA	NA	NA	NA	NA	NA	NA	NA	NA	NA	NA	NA	NA	NA	NA	NA	1	NA	NA	NA	NA	NA	NA	1	1	1	NA	NA	NA	NA	NA	NA	NA	NA	NA	1	1	NA	NA	NA	NA	NA	NA
SAW75	NA	NA	NA	NA	NA	NA	NA	NA	NA	NA	NA	NA	NA	NA	2	NA	NA	NA	1	1	1	NA	1	NA	NA	NA	NA	NA	NA	NA	NA	NA	NA	NA	NA	NA	NA	NA	NA	NA	NA	NA	1	NA	1	NA	NA	NA	NA
SAW77	NA	NA	NA	NA	NA	NA	NA	1	NA	1	1	NA	1	1	2	1	1	1	2	2	2	1	1	1	NA	NA	NA	NA	NA	3	3	4	NA	NA	NA	NA	NA	NA	NA	1	NA	2	1	1	NA	NA	1	NA	NA
SAW79	1	1	1	1	1	1	1	1	1	NA	1	1	NA	NA	1	NA	NA	NA	NA	NA	NA	1	1	NA	NA	NA	NA	1	1	NA	NA	NA	NA	NA	1	1	1	1	1	2	NA	2	1	NA	2	2	NA	NA	1
SAW8	NA	NA	NA	NA	NA	NA	NA	NA	NA	NA	NA	NA	NA	NA	1	NA	NA	NA	NA	NA	NA	NA	1	NA	NA	NA	NA	1	NA	2	1	NA	NA	NA	NA	NA	NA	NA	NA	NA	NA	1	NA	NA	NA	NA	NA	NA	NA
SAW80	NA	NA	NA	NA	NA	NA	NA	1	1	1	1	1	1	1	1	NA	1	NA	NA	NA	NA	NA	NA	1	NA	NA	NA	NA	NA	NA	NA	NA	NA	NA	NA	NA	NA	NA	NA	1	1	NA	1	NA	NA	NA	NA	NA	NA
SAW81	NA	NA	NA	NA	NA	NA	NA	NA	NA	NA	NA	NA	NA	NA	1	NA	NA	NA	NA	NA	NA	NA	NA	1	NA	NA	NA	NA	NA	4	4	2	NA	NA	NA	NA	NA	NA	NA	NA	NA	NA	NA	1	NA	NA	1	NA	NA
SAW83	NA	NA	NA	NA	NA	NA	NA	NA	NA	NA	NA	NA	NA	NA	2	NA	NA	NA	NA	NA	NA	NA	1	NA	NA	NA	NA	NA	NA	NA	NA	NA	NA	NA	NA	NA	NA	NA	NA	1	NA	1	1	NA	NA	NA	NA	NA	NA
SAW85	NA	NA	NA	1	4	1	1	NA	NA	NA	NA	NA	NA	NA	4	NA	NA	NA	NA	NA	NA	NA	NA	NA	1	NA	NA	NA	NA	NA	NA	NA	NA	1	NA	NA	1	NA	NA	1	NA	1	1	1	NA	1	NA	1	NA
SAW90	NA	NA	NA	NA	NA	NA	NA	NA	NA	NA	NA	NA	NA	NA	NA	NA	NA	NA	NA	NA	NA	NA	2	NA	NA	NA	NA	NA	NA	NA	NA	NA	NA	NA	NA	NA	NA	NA	NA	1	NA	NA	1	1	NA	NA	NA	NA	NA
SAW97	NA	NA	NA	NA	NA	NA	NA	NA	NA	NA	NA	NA	NA	NA	NA	NA	NA	NA	NA	NA	NA	NA	NA	NA	NA	NA	NA	NA	NA	NA	NA	NA	NA	NA	NA	NA	NA	NA	NA	1	NA	1	1	NA	NA	NA	1	1	NA
SAW98	NA	NA	NA	NA	NA	NA	NA	NA	NA	NA	NA	NA	NA	NA	NA	NA	NA	NA	NA	NA	NA	NA	NA	NA	NA	NA	NA	NA	NA	NA	NA	NA	NA	NA	NA	NA	NA	NA	NA	1	NA	1	1	1	NA	1	NA	NA	NA
[truncated: 49 more columns]
